# Supplementary material for: Phosphorylation-mediated interactions with TOPBP1 couple 53BP1 and 9-1-1 to control the G1 DNA damage checkpoint
Source: eLife. 2019 May 28;8:e44353. doi: 10.7554/eLife.44353 (PMC6561707; doi:10.7554/eLife.44353)
Supplement: Source data 1. — Figure 4B, Figure 4E, Figure 4—figure supplement 1C, Figure 4—figure supplement 1E, Figure 5B, Figure 5F, Figure 5H, Figure 5—figure supplement 1A, Figure 5—figure supplement 1B, Figure 5—figure supplement 1C, Figure 5—figure supplement 2C, Figure 6D, Figure 6E, Figure 6F, Figure 6G, Figure 6—figure supplement 1A, Figure 6—figure supplement 1B, Figure 6—figure supplement 1D [file elife-44353-data1.xlsx]

## Sheet: Figure 4B
Correlation between eYFP and TopBP1	WT	S366A	T670A
	0.5078423	0.2977908	0.2030556
	0.672067	0.2928458	0.3550338
	0.3199874	0.6144592	0.2214843
	0.4262132	0.4415409	0.1817757
	0.2736854	0.687129	0.5800586
	0.5315267	0.53209	0.6309583
	0.3763062	0.7989322	0.5215181
	0.3351373	0.2749153	0.1617708
	0.804706	0.3222181	0.4061085
	0.8268431	0.3052862	0.4731541
	0.655016	0.6318991	0.4243973
	0.6005066	0.5630691	0.5745403
	0.561714	0.4803357	0.495352
	0.6724517	0.1051799	0.1450643
	0.2253338	0.4043756	0.7120813
	0.3074314	0.6938711	0.2729649
	0.5567648	0.2762868	0.2591672
	0.6437535	0.5676821	0.2976391
	0.5918258	0.4417265	0.3726949
	0.8268944	0.2298492	0.157576
	0.6910613	0.4573728	0.6193221
	0.5318558	0.399971	0.1804497
	0.4514001	0.2218759	0.3570432
	0.4129185	0.5378911	0.1696811
	0.3323302	0.6097269	0.3996931
	0.5050563	0.28842	0.2113402
	0.4280452	0.4288647	0.280859
	0.4343396	0.2286345	0.05145828
	0.2573381	0.2606699	0.2502503
	0.4331039	0.5461945	0.3169107
	0.5603509	0.4119476	0.05476726
	0.7997317	0.2803249	0.363456
	0.5273	0.2926048	0.1109217
	0.1333247	0.1560332	0.8554916
	0.6890547	0.4186381	0.1676693
	0.4675175	0.2534506	0.3565022
	0.539655	0.3667091	0.2888395
	0.6154732	0.166215	0.2010943
	0.4794857	0.4376142	0.3804574
	0.5961744	0.5146918	0.4204569
	0.6660273	0.2663961	0.1058576
	0.5602081	0.3285849	0.1453226
	0.3112811	0.2736223	0.2149317
	0.4454802	0.465241	0.365233
	0.5209116	0.4966579	0.3928443
	0.5690885	0.2806811	0.1902725
	0.5549251	0.5127019	0.191685
	0.9074373	0.3356636	0.6413472
	0.2776337	0.2261721	0.3485347
	0.6399716	0.5029513	0.4656812
	0.5572059	0.3441597	0.3881091
	0.7137392	0.2582836	0.3734959
	0.7927734	0.3451006	0.3874266
	0.8579353	0.1479368	0.4596589
	0.76833	0.1924861	0.3274704
	0.2927874	0.3246866	0.6219287
	0.6187887	0.5842998	0.2853784
	0.7366659	0.5347543	0.5660529
	0.7565458	0.1798015	0.4488161
	0.6260486	0.4105074	0.6071178
	0.6804237	0.3953139	0.6098841
		0.487241	0.3732183
		0.4755175	0.2122541
		0.3971094	0.2731024
		0.2890288	0.3436864
		0.2871815	0.2815318
		0.4580851	0.3689617
		0.2935399	0.6539083
		0.2356687	0.2896359
		0.5034598	0.2232289
		0.1975452	0.5963505
		0.455838	0.2635289
		0.5791475	0.509624
		0.3114914	0.4223736
		0.4903258	0.522945
		0.6109448	0.2384292
		0.4691269	0.2661735
		0.6558377	0.2087001
		0.3541956	0.1677692
		0.4930222	0.1857482
		0.3763616	0.3428973
		0.4601888	0.2986471
		0.5641766	0.2954488
		0.2400656	0.04501564
		0.3269465	0.2809756
		0.4538472	-0.07023783
		0.236031	0.1716479
		0.4257783	0.3046793
		0.3159968	0.3250759
		0.4722323	0.2639731
		0.4152848	0.2932725
		0.2926205	0.511727
		0.1603737	0.15167
		0.1861754	0.1605103
		0.3465062	0.192332
		0.4931709	0.3744312
		0.2458075	0.231258
		0.3722358	0.2496342
		0.2066328	0.5247435
		0.5506896	0.6193631
		0.3585888	0.2959386
		0.5233244	0.551935
		0.4018853	0.5968636
		0.6141962	0.4167499
		0.3328863	0.4643268
		0.3323124	0.414063
		0.3275679
		0.1304548
		0.2600434
		0.3029788
		0.1940019
		0.2828188
		0.4383121
		0.2890008
		0.3207227
		0.1593209
		0.04970945
		0.4585677
		0.2894836
		0.1627115
		0.3609375
		0.181049
		0.2326227
		0.5525912
		0.2147184
		0.5011559
		0.3400355
		0.3600153
		0.455599
		0.5142876
		0.3119607
		0.3922718
		0.5132589
		0.4488114
		0.4834709
		0.4867137
		0.2907608
		0.2714793
		0.2452185
		0.3600397
		0.1019614
		0.5194327
		0.5523115
		0.3411363
		0.1717127
		0.7941572
		0.4338065
		0.4737764
		0.1474377
		0.2154045
		0.5081821
		0.2947418
		0.2804125
		0.4528105
		0.5194307
		0.4266282
		0.4711873
		0.3130346
		0.2322931
		0.3612016
		0.2174733
		0.1685353
		0.3601476
		0.4468721
		0.5465847
		0.177612
		0.2812645
		0.2133903
		0.3507268
		0.1309327
		0.4971601
		0.500777
		0.3281568
		0.694868
		0.4252872
		0.2622308
		0.3229955
		0.262684
		0.241118
		0.03855393
		0.6115699
		0.3977241
		0.3006457
		0.2567346
		0.4006833
		0.2508374
		0.4390648
		0.395487
		0.2465385
		0.3032899
		0.08239733
		0.3128825
		0.2692692
		0.2088787
		0.0725199
		0.329046
		0.2347437
		0.157994
		0.37567
		0.256515
		0.2215212
		0.3079447
		0.20921
		0.3537877
		0.2417392
		0.5604192
		0.5504393
		0.2358852
		0.6075215
		0.4553317
		0.2863569
		0.5767635
		0.3950196
		0.3546864
		0.3306669
		0.536225
		0.1916501
		0.2294601
		0.1702423
		0.4764351
		0.6759552
		0.5370857
		0.5832285
		0.3653243
		0.2505905
		0.4059028
		0.4779183
		0.3088034
		0.2272593
		0.1824371
		0.3618543
		0.2764223
		0.4162809
		0.2119336
		0.5574719
		0.414861
		0.2308497
		0.1610267
		0.3154541
		0.3810973
		0.480334
		0.3232747
		0.4850512
		0.6011123
		0.4424576
		0.2176573
		0.4303993
		0.3464933
		0.6351996
		0.4773017
		0.5892495
		0.4477389
		0.1802104
		0.130141
		0.2606335
		0.3879847
		0.3943292
		0.4196139
		0.1181237
		0.4197447
		0.6307393
		0.3908398
		0.5413346
		0.5055851
		0.3478264
		0.2082019
		0.4145804
		0.4107755
		0.1949361
		0.2591655
		0.2997537
		0.5984688
		0.09100343
		0.4916472
		0.5534241
		0.1124798
		0.06499428
		0.5160916
		0.5100162
		0.5001516
		0.2896588
		0.3084533
		0.3322104
		0.5226258
		0.3276524
		0.2498984
		0.4214577
		0.1941491
		0.4180434
		0.3329372
		0.5527083
		0.3890002
		0.4851483
		0.628152
		0.3417375
		0.2895144
		0.2366069
		0.2331607
		0.6558246
		0.3493575
		0.3280346
		0.3821423
		0.4338542
		0.2770188
		0.4158395
		0.2795275
		0.3486503
		0.4848576
		0.2914694
		0.2291221
		0.2413559
		0.3730222
		0.3208279
		0.9448641
	1
	2
	0
	2
	0
	0
	0
	3
	5
	0
	0
	2
	0
	2
	1
	5
	1
	0
	0
	1
	0
	0
	0
	0
	2
	0
	0
	0
	4
	1
	1
	0
	3
	2
	0
	14*
	0
	0
	0
	3
	0
	0
	1
	0
	0
	1
	0
	0
	0
	0
	1
	1
	0
	0
	1
	0
	0
	0
	2
	0
	0
	0
	11*
	0
	0
	2
	0
	0
	3
	0
	0
	0
	0
	0
	0
	0
	6
	2
	1
	0
	0
	1
	0
	1
	0
	3
	0
	0
	0
	1
	0
	0
	2
	0
	2
	0
	0
	0
	0
	1
	0
	1
	0
	2
	3
	2
	0
	0
	1
	0
	2
	1
	3
	0
	1
	5
	3
	0
	2
	0
	2
	0
	1
	0
	0
	6
	1
	0
	0
	0
	0
	0
	1
	0
	0
	2
	3
	0
	0
	0
	0
	4
	7
	0
	0
	0
	3
	0
	0
	0
	5
	0
	0
	0
	3
	0
	0
	1
	0
	1
	0
	0
	0
	1
	0
	0
	0
	0
	1
	1
	1
	0
	0
	0
	1
	0
	1
	4
	0
	1
	0
	1
	0
	0
	1
	0
	5
	2
	1
	4
	0
	0
	0
	1
	0
	0
	0
	0
	0
	0
	0
	0
	0
	0
	0
	0
	2
	0
	0
	5
	0
	2
	2
	1
	0
	2
	3
	3
	0
	2
	1
	5
	0
	0
	3
	0
	0
	1
	2
	3
	8
	0
	7
	3
	0
	0
		3
		1
		0
		1
		0
		0
		0
		0
		1
		0
		0
		2
		0
		1
		1
		1
		4
		2
		0
		0
		0
		0
		1
		2
		1
		0
		4
		0
		0
		2
		1
		1
		0
		0
		2
		0
		1
		0
		0
		1
		0
		2
		0
		0
		0
		0
		0
		0
		1
		0
		0
		2
		0
		1
		0
		1
		0
		0
		0
		0
		0
		0
		1
		0
		2
		0
		1
		1
		0
		0
		6
		0
		3
		2
		3
		0
		0
		0
		0
		1
		0
		13*
		0
		1
		0
		0
		2
		0
		0
		1
		1
		1
		0
		3
		2
		0
		0
		3
		0
		0
		0
		1
		0
		1
		0
		2
		0
		0
		3
		2
		1
		0
		0
		1
		0
		0
		5
		4
		3
		0
		6
		0
		0
		0
		0
		0
		0
		5
		0
		0
		0
		3
		0
		0
		2
		0
		1
		0
		0
		0
		3
		0
		0
		0
		0
		1
		1
		0
		3
		1
		0
		0
		1
		0
		1
		0
		0
		0
		0
		0
		2
		0
		0
		1
		0
		1
		20*
		1
		3
		0
		1
		0
		0
		1
		0
		7
		5
		0
		1
		2
		0
		0
		1
		4
		0
		0
		1
		0
		2
		0
		0
		0
		0
		0
		0
		0
		1
		1
		6
		0
		1
		2
		0
		3
		2
		0
		0
		1
		1
		0
		0
		5
		2
		2
		1
		0
		0
		0
		0
		0
		0
		0
		0
		0
		1
		2
		8
		0
		1
		0
		0
		0
		1
		1
		0
		0
		1
		2
		0
		0
		0
		1
		1
		2
		4
		0
		0
		1
		0
		0
		0
		0
		0
		3
		0
		1
		1
		2
		0
		0
		0
		0
		0
		0
		2
		0
		1
		1
		0
		0
		0
		1
		0
		0
		1
		4
		1
		4
		0
		3
		1
		0
		0
		1
		0
		0
		0
		2
		0
		1
		0
		0
		0
		0
		7
		1
		0
		0
		0
		5
		2
		4
		0
		1
		0
		3
		0
		4
		1
		0
		1
		1
		0
		3
		0
		0
		0
		0
		2
		0
		0
		0
		1
		0
		0
		5
		0
		0
		0
		0
		0
		0
		0
		0
		2
		2
		1
		3
		0
		0
		0
		0
		0
		0
		0
		0
		0
		0
		0
		3
		0
		0
		0
		1
		1
		1
		0
		0
		0
		0
		0
		2
		0
		0
		5
		1
		3
		0
		0
		1
		1
		2
		1
		1
		0
		1
		1
		0
		0
		1
		0
		0
		0
		1
		0
		2
		0
		1
		3
		0
		1
		0
		1
		0
		1
		1
		0
		1
		0
		0
		0
		0
		0
		0
		0
		0
		1
		1
		0
		0
		0
		2
		0
		0
		0
		1
		0
		0
		1
		0
		4
		1
		0
		0
		2
		0
		0
		0
		0
		0
		0
		0
		2
		0
		0
		0
		1
		3
		0
		3
		1
		2
		2
		0
		0
		0
		1
		0
		0
		1
		3
		0
		0
		4
		5
		3
		0
		1
		1
		0
		1
		0
		0
		1
		2
		2
		0
		0
		2
		0
		0
		0
		0
		0
		0
		6
		0
		2
		0
		0
		1
		3
		0
		13*
		5
		0
		1
		1
		0
		0
		0
		0
		12*
		0
		3
		0
		0
		1
		0
		0
		1
		0
		1
		0
		1
		1
		0
		2
		2
		1
		1
		2
		0
		2
		0
		0
		1
		0
		3
		2
		1
		1
		1
		4
		0
		2
		1
		0
		0
		3
		1
		2
		0
		0
		1
		0
		0
		3
		1
		0
		2
		0
		0
		0
		0
		2
		0
		2
		1
		5
		0
		0
		3
		0
		5
		0
		3
		0
		0
		0
		0
		3
		0
		1
		1
		0
		0
		0
		1
		2
		0
		0
		0
		0
		0
		3
		2
		6
		0
		0
		0
		1
		0
		1
		0
		0
		0
		4
		0
		1
		0
		1
		1
		3
		0
		0
		2
		1
		1
		0
		1
		0
		0
		0
0
2
1
0
8
2
5
0
1
0
0
3
1
4
0
1
1
1
2
1
0
2
0
0
0
0
7
0
0
12
4
0
0
4
1
1
2
8
4
0
1
2
1
0
7
2
1
2
0
1
1
3
2
0
2
0
1
4
0
6
5
2
1
4
6
3
1
2
0
0
1
2
0
2
0
5
0
5
0
6
0
0
4
0
3
0
3
1
0
0
1
0
3
1
1
0
19*
0
9
6
2
0
0
0
4
9
7
1
2
0
2
1
6
11
2
1
0
0
1
2
6
0
1
1
0
2
4
0
5
3
5
0
6
0
1
2
2
2
4
0
0
1
0
0
0
1
3
0
1
3
0
0
0
0
0
2
2
2
0
0
0
3
6
6
0
0
2
3
0
3
2
2
1
0
2
0
0
1
0
0
2
2
4
3
0
0
0
0
4
0
2
0
1
2
0
0
2
0
0
1
1
7
1
6
2
1
1
1
4
2
0
0
7
0
0
10
0
3
0
4
0
5
7
1
0
0
2
1
2
2
1
1
5
1
1
0
0
5
0
9
1
4
1
0
0
5
2
1
4
1
6
0
2
0
1
3
0
2
0
1
0
0
6
0
2
0
6
4
3
0
3
1
4
1
2
15
0
2
1
0
0
2
0
6
5
0
2
0
4
0
0
0
0
0
2
2
4
5
0
1
5
2
0
1
0
0
0
0
0
2
0
0
1
0
0
0
0
1
1
0
0
1
11
3
1
3
3
3
2
0
2
3
0
0
0
1
0
1
2
0
0
1
6
14
0
2
0
2
6
0
2
9
2
1
4
0
0
0
0
0
0
0
0
9
0
5
0
0
0
0
2
0
0
0
0
1
3
2
0
4
3
0
2
3
0
0
0
1
7
0
1
1
0
1
3
2
1
1
2
0
2
0
2
1
1
3
0
0
3
0
1
1
2
4
2
0
0
0
0
2
2
3
3
1
0
1
0
0
1
3
0
7
1
2
0
1
0
0
1
0
0
8
0
2
2
0
3
0
0
0
0
4
0
0
9
2
3
0
3
1
0
3
0
2
4
0
0
5
1
1
4
1
1
2
0
0
1
1
1
0
0
1
15
0
1
0
2
1
0
1
1
1
1
2
0
2
0
10
1
0
2
4
0
0
2
0
1
3
5
0
6
1
1
4
2
1
1
5
3
0
0
3
2
0
0
1
3
3
3
6
0
0
2
1
3
7
1
2
2
0
0
0
0
1
4
0

## Sheet: Figure 4E
	G1	S	G2
WT	57.23	27.617	15.15
S366A	45.62	20.836	33.513
T670A	45.14	21.429	33.435

## Sheet: Figure 5B
Correlation between eYFP and p-ATR foci	WT	S366A	T670A	S366A T670A
	0.623545	0.254405	0.316889	0.495242
	0.388202	0.876178	0.436489	0.526402
	0.643587	0.586138	0.363145	0.204459
	0.769992	0.408486	0.271752	0.671418
	0.18162	0.063587	0.407481	0.322184
	0.911177	0.15407	0.40119	0.537194
	0.664844	0.210738	0.252299	0.518044
	0.880382	0.228926	0.494208	0.356678
	0.66073	0.745122	0.354436	0.498515
	0.664113	0.493104	0.276761	0.293387
	0.837806	0.021474	0.428316	0.478937
	0.466154	0.288097	0.45465	0.746846
	0.573191	-0.115522	0.315588	0.386343
	0.780585	0.220719	0.409102	0.671702
	0.820381	0.186464	0.479511	0.483774
	0.817669	0.334485	0.208449	0.463119
	0.788069	0.356721	0.361404	0.426071
	0.874299	-0.202511	0.449518	0.199901
	0.892231	0.693692	0.363722	0.436325
	0.54397	0.77664	0.444326	0.345097
	0.884365	0.73549	0.398771	0.412816
	0.814746	0.988364	0.484684	0.622323
	0.931332	0.901946	0.29975	0.443221
	0.49335	0.428247	0.407413	0.351273
	0.713948	0.768887	0.391054	0.518913
	0.878333	0.747705	0.418851	0.546449
	0.91267	0.336247	0.471172	0.55559
	0.730928	0.162037	0.41959	0.570355
	0.583995	0.228044	0.613724	0.241372
	0.707755	0.292843	0.017999	0.466715
	0.767133	-0.124073	0.403547	0.290855
	0.697669	0.274906	0.394172	0.348303
	0.535689	0.343827	0.213505	0.494671
	0.743647	0.440043	0.277422	0.237243
	0.73332	0.487756	0.425338	0.532264
	0.886179	0.150891	0.42446	0.747475
	0.70455	-0.702359	0.357337	0.289456
	0.784895	0.101043	0.585393	0.590378
	0.723638	0.112982	0.408164	0.363215
	0.555364	0.188095	0.516064	0.234503
	0.443775	0.308605	0.257299	0.435365
	0.547339	-0.046946	0.32565	-0.362029
	0.370739	-0.362109	0.325492	-0.172072
	0.674991	0.254732	0.182935	0.114586
	0.450441	0.448615	0.196751	0.454216
	0.456014	0.919303	0.415191	0.369826
	0.583634	0.929459	0.593668	0.419292
	0.702171	-0.024383	0.381995	0.304926
	0.444501	0.48915	0.240915	0.574872
	0.545718	-0.087337	0.269378	0.617484
	0.311739	0.351896	0.29902	0.399505
	0.234102	0.051666	0.020171	0.125314
	0.242791	0.362667	0.488112	0.371053
	0.293487	0.368711	0.359566	0.416595
	0.02158	0.242316	0.239977	0.378112
	0.2386	0.002553	0.216891	0.232903
	0.689774	0.247876	0.148103	0.190813
	0.418816	0.269887	0.337925	0.482287
	0.271642	0.124883	0.210066	0.186963
	0.28133	0.301928	0.230356	0.436936
	0.173012	0.514632	0.329604	0.501701
	0.358954	0.379192	0.391728	0.122667
	0.176191	0.299726	0.179919	0.750093
	0.564814	0.102519	0.264736	0.546823
	0.635047	0.432325	0.052839	0.546912
	0.39782	0.185803	0.225337	0.325686
	0.386301	-0.381753	0.452009	0.322448
	0.566211	0.186255	0.333948	0.655457
	0.31263	0.379983	0.310236	0.462762
	0.503064	0.727514	0.620662	0.237109
	0.629962	0.137593	0.326614	0.913528
	0.863115	0.37755	0.212778	0.754958
	0.5392	0.245695	0.447917	-0.313337
	0.545238	0.266534	0.315958	0.435756
	0.311411	0.468313	0.34884	0.204376
	0.086538	0.8389	0.459695	0.491029
	0.506374	0.7374	0.079822	0.594361
	0.410696	0.331821	0.386381	0.682358
	0.470507	0.103692	0.405087	0.314718
	0.555038	0.142328	0.590843	0.37092
	0.730884	0.446389	0.396882	0.406937
	0.533523	0.057277	0.41415	0.706433
	0.741315	0.072443	0.315238	0.615882
	0.790133	0.428944	0.369686	0.671546
	0.461379	0.362309	0.240915	0.661939
	0.647191	-0.122949	0.407119	0.56153
	0.818363	0.193182	0.432643	0.566252
	0.804105	0.073723	0.386064	0.340937
	0.439648	-0.460354	0.389067	-0.00076
	0.815929	-0.146972	0.555113	0.518225
	0.401776	0.3568	0.495341	0.322151
	0.778349	0.105177	0.499923	0.67372
	0.702999	0.244085	0.418084	0.520628
	0.629224	0.462678	0.607651	0.570118
	0.607742	-0.103842	0.438558	0.52293
	-0.089362	-0.123404	0.430828	0.503778
	0.710346	-0.422191	0.377635	0.719757
	0.676887	0.357906	0.494118	0.538135
	0.590299	0.270467	0.582164	0.572648
	0.57892	0.303664	0.386923	0.394608
	0.061693	0.394539	0.701932	0.615345
	0.504785	0.314353	0.32717	0.533553
	0.683465	0.19222	0.594453	0.375483
	0.609535	0.155325	0.319555	0.555969
	0.314488		0.347202	0.5683
	0.651215		0.408849	0.499896
	0.814494		0.166186	0.536366
	0.536968		0.335103	0.56374
	0.391103		0.387264	0.637744
	0.726213		0.519644	0.461521
	0.77691		0.348526	0.653837
	0.72839		0.422032	0.571253
	0.700112		0.09088	0.98152
	0.284591		0.422993	0.483102
	0.784392		0.216528	0.815846
	0.592506		0.441068	0.624751
	0.64457		0.67412	0.210778
	0.735447		0.345098	0.311087
	0.759516		0.37157	0.297835
	0.620687		0.58792	0.415077
	0.070892		0.331652	0.289726
	0.735162		0.403646	0.522903
	0.608059		0.410366	0.491853
	0.412364		0.231335	0.167126
	0.621714		0.157049	0.455443
	0.78347		0.02965	0.367424
	0.753485		0.679431	0.54207
	0.795956		0.540613	0.553398
	0.872468		0.541654	0.50338
	0.461253		0.429219	0.414566
	0.738376		0.271507	0.408133
	0.813658		0.329383	0.436301
	0.593409		0.26143	0.385237
	0.873436		0.359107	0.410231
	0.707538		0.374581	0.733083
	0.888604		0.45606	0.440552
	0.698378		0.3426	-0.234012
	0.800726		0.196897	-0.044516
	0.302862		0.347261	0.250945
	0.531792		0.354337	0.382476
	0.748694		0.308822	0.36052
	0.719955		0.473722	0.31156
	0.884512		0.377532	0.659469
	0.580601		0.276415	0.467596
	0.742544		0.436027	0.44157
	0.675401		0.204378	0.456079
	0.623343		0.278573	0.246987
	0.738852		0.203544	0.617767
	0.502731		0.284588	0.444677
	0.856988		0.337707	0.550259
	0.762349		0.175781	0.552321
	0.803335		0.339975	0.777617
	0.651307		0.232475	0.653861
	0.676485		0.216666	0.65404
	0.641644		0.443753	0.718945
	0.748478		0.283956	0.483315
	0.730133		0.35345	0.583946
	0.737797		0.222557	0.370019
	0.74337		0.363828	0.861784
	0.656659		0.354842	0.407301
	0.634511		0.298782	0.353564
	0.563338		0.379329	0.468158
	0.504854		0.388417	0.305391
	0.536101		0.331498	0.370307
	0.707877		0.336156	0.605199
	0.348229		0.395563	0.702512
	0.814289		0.360581	0.304711
	0.886442		0.247795	0.358788
	0.609553		0.206265	0.586607
	0.697686		0.438553	0.394526
	0.667819		0.302993	0.404659
	-0.44767		0.379713	0.530621
	0.8483		0.185786	0.358715
	0.027891		0.249537	0.26588
	0.549658		0.270964	0.34415
	0.455821		0.299219	0.335405
	0.693884		0.599057	-0.327961
	0.557838		0.282847	0.491956
	0.681741		0.309797	0.55574
	0.522759		0.45589	-0.429604
	0.766932		0.384217	0.65973
	0.620642		0.290677	0.688631
	0.891326		0.389942	-0.04789
	0.778084		0.230137	0.162017
	0.730861		0.23497	0.635704
	0.452064		0.324389	0.626922
	0.569239		0.336587	0.64614
	0.215245		0.196961	0.422287
	0.299827		0.484415	0.505165
	0.645293		0.24181	0.577015
	0.189727		0.289941	0.771696
	0.312898		0.23982	0.568991
	0.685155		0.650185	0.220932
	0.823454		0.279907	0.368752
	0.37271		0.336019	0.695225
	0.553928		0.44635	0.395071
	0.751003		-0.00115	0.476553
	0.733741		0.30817	0.315201
	0.585062		0.317091	0.438899
	0.73111		0.153332	0.408342
	0.447945		0.336757	0.320976
	0.719999		0.280822	0.389645
	0.587849		0.380111	0.421008
	0.79581		0.396279	0.47776
	0.810198		0.202107	0.523454
	0.771908		0.216699	0.529479
	0.659161		0.477605	0.52043
	0.46662		0.237507	0.283335
	0.397328		-0.449912	0.427718
	0.814266		0.352207	0.390441
	0.642313		0.570446	0.36339
	0.849578		0.322424	0.361528
	0.883314		0.508975	0.360435
	0.808956		0.555004	0.496046
	0.694864		0.307951	0.31791
	0.463246		0.316164	0.231862
	0.439611		0.348457	0.646421
	0.797066		0.328006	0.624765
	0.786058		0.36043	0.2149
	0.650243		0.252898	0.292722
	0.431192		0.146713	0.355879
	0.307455		0.236984	0.508919
	0.347112		0.334077	0.168064
	0.537722		0.073568	0.406758
	0.433371		-0.193339	0.316103
	0.34949		0.30889	-0.195661
	0.482037		0.309932	0.415981
	0.400296		0.33352	0.455434
	0.625467		0.322408	0.497305
	0.56307		0.681567	0.362642
	-0.453649		0.683883	0.34272
	0.065273		0.515332	0.476325
	0.095418		0.453147	0.676941
	0.44459		0.495576	0.512074
	0.396373		0.370779	0.566942
	0.915252		0.348255	0.384866
	0.730909		0.40655	0.699544
	0.524211		0.393542	0.318961
	0.701831		0.42076	0.399855
	0.74572		0.381657	0.356053
	0.376764		0.321748	0.222031
	0.762978		0.389915	0.384944
	0.810167		0.277107	0.108803
	0.853702		0.588025	0.317031
	0.657522		0.268934	0.603118
	0.653082		0.321278	0.351276
	0.599352		0.531804	0.174856
	0.768046		0.366709	0.279096
	0.716317		0.589453	0.837901
	0.694846		0.563427	0.127448
	0.745118		0.406662	0.410289
	0.716688		0.41245	0.309463
	0.609981		0.418735	0.117025
	0.752215		0.626665	0.462429
	0.479381		0.585525	0.345238
	0.825925		0.752554	0.689514
	0.766921		0.021126	0.354485
	0.486861		0.595132	0.036001
	0.604035		0.195868	0.37174
	0.344933		0.784997	0.906527
	0.522848		0.282381	0.502498
	0.505395		0.512897	0.365975
	0.473505		0.581673	0.61276
	0.755421		0.303523	0.435018
	0.597225		0.562809	0.562537
	0.790291		0.251287	0.598216
	0.265256		0.641823	-0.026248
	0.654189		-0.08263	0.375104
	0.789831		0.678686	0.732723
	0.747346		0.414405	0.648751
	0.580073		0.340776	0.233541
	0.848738		0.374327	0.070171
	0.505889		0.503167	0.402797
	0.814835		0.238988	-0.442333
	0.627429		0.41589	0.53115
	0.78385		0.598545	0.606554
	0.814197		0.307799	0.837002
	0.656799		0.191779	0.464837
	0.64163		0.406027	0.958734
	0.508349		0.243827	0.186998
	0.519977		0.391077	0.696074
	0.92942		0.424033	0.310895
	0.194487		0.749398	0.518318
	0.629425		0.516803	0.293593
	0.780658		0.323077	0.405634
	0.77316		0.134391	0.576647
	0.786809		0.635062	0.652397
	0.722714		0.578692	0.749828
	0.12089		0.417884	0.511638
	0.663045		0.547145	0.907292
	0.694026		-0.030226	0.489137
	0.772104		0.360584	-0.425786
	0.757609		0.749265	0.899627
	0.783405		0.42498	0.559122
	0.215546		0.531257	0.148672
	0.566951		0.299108	0.911347
	0.233214		0.384686	-0.042964
	0.639275		0.699527	0.599891
	0.237866		0.365474	0.496184
	0.547561		0.298257	0.783923
	0.698942		0.572227	0.245801
	0.27831		0.442509	0.790395
	0.271847		0.291285	0.456973
	0.636937		0.302375	0.617539
	0.937921		0.438141	0.508043
	0.688702		0.176239	0.260827
	0.573307		0.607182	0.213894
	0.217597		0.745235	0.549585
	0.529905		0.327714	0.450221
	0.511868		0.349694	0.522454
	0.320775		0.445296	0.427949
	0.287562		0.401257	0.440786
	0.594964		0.470083	0.452041
	0.637231		0.448298	0.617447
	0.695966		0.557796	0.603975
	0.388241		-0.142171	0.473884
	0.441873		0.454953	0.422394
	0.714527		0.298933	0.324979
	0.472564		0.303716	0.446021
	0.675089		0.303609	0.46521
	0.439329		0.196924	0.369459
	0.708715		0.414816	0.568354
	0.554135		0.374417	0.542305
	0.438253		-0.208749	0.295922
	0.206334		0.232413	0.408342
	0.713348		0.25843	0.030381
	0.935464		0.414044	0.251731
	0.37384		0.081776	0.599011
	0.428963		0.390656	0.639875
	0.48451		0.402489	0.338068
	0.368536		0.628953	0.55287
	0.531936		0.365686	0.513445
	0.355083		-0.239186	0.755482
	0.343757		0.537779	0.403761
	0.5902		0.391119	0.867334
	0.483815		0.30937	0.396298
	0.777849		0.148259	0.381139
	0.482483		0.615666	0.39638
	0.609256		0.260501	0.617171
	0.351075		0.144886	0.702669
	0.357323		0.37645	0.461362
	0.583772		0.47811	0.464048
	0.22281		-0.142419	0.268888
	0.344599		0.313176	0.484359
	0.902243		0.305858	0.594746
	0.565966		0.224571	0.58442
	0.375288		0.311015	0.818851
	0.041635		0.387035	0.037979
	0.250413		0.202162	0.040899
	-0.25191		0.316192	0.278517
	0.233049		0.332019	0.302544
	-0.492128		0.471953	0.423814
	0.033946		0.268522	0.506561
	0.001568		0.706124	0.625204
	0.17711		0.858727	0.266747
	0.364741		0.412848	0.32992
	0.068145		0.3676	0.6477
	0.586904		0.406145	0.383343
	0.24711		0.313111	0.304783
	0.412192		0.202099	0.419055
	0.243601		0.115186	0.149508
	0.173193		0.521024	0.401869
	0.330017		0.534445	0.226301
	0.287781		0.371154	0.270304
	0.215374		0.47642	0.186467
	0.699113		0.270841	0.245944
	0.550362		0.41207	0.412164
	0.591605		0.312491	0.610084
	0.696909		0.245825	0.168147
	-0.383248		0.467853	0.466311
	0.596183		0.161308	0.254353
	0.763339		0.340658	0.319713
	0.694947		0.50162	0.293336
	0.387866		0.255562	0.467165
	0.40541		0.196862	0.420013
	0.778244		0.455368	0.522812
	0.764892		0.311416	0.719983
	0.699282		0.360549	0.491145
	0.74078		0.35037	0.330112
	0.359323		0.523171	0.342621
	0.724139		0.194351	0.45231
	0.394737		0.554507	0.362189
	0.948944		0.272382	0.551042
	0.479629		0.388804	0.383859
	0.849293		0.12222	0.466185
	0.67932		0.143272	0.342743
	0.883482		0.219323	0.504569
	0.459242		0.323897	0.378985
	0.666541		0.418805	0.389473
	0.93177		0.386686	0.361575
	0.793388		0.455194	0.333336
	0.791121		0.322516	0.259418
	0.784578		0.451946	0.295304
	-0.590506		0.376161	0.507376
	0.470881		0.447121	0.425889
	0.754265		0.217974	0.424574
	0.753979		0.344548	0.519501
	0.699506		0.424703	0.222364
	0.848356		0.269162	0.476689
	0.880359		0.233569	0.316697
	0.8332		0.458567	0.493922
	0.520289		0.545451	0.261103
	0.477933		0.415344	0.333719
	0.581914		0.337393	0.466125
	0.337141		0.121994	0.249418
	0.401286		0.429501	0.365494
	0.483463		0.322479	0.35863
	0.497454		-0.220413	0.456063
	0.581301		0.400792	0.496263
	0.60044		0.699612	-0.062144
	0.765316		0.210389	0.291514
	0.909198		0.459537	0.468265
	0.862031		0.343348	0.392208
	0.608589		0.319013	0.40541
	0.683799		0.306671	0.572323
	0.821225		0.140621	0.471967
	0.508907		0.583933	0.353044
	0.212828		0.43969	0.562346
	0.636917		0.466988	0.241703
	0.354717		0.358957	0.226843
	0.450041		0.194758	0.436381
	0.588268		0.354154	0.394168
	0.584764		0.545769	0.303748
	0.653809		0.326082	0.522648
	0.626069		0.471759	0.419254
	0.74157		0.334335	0.295165
	0.707572		0.469893	0.325548
	0.657881		0.411604	0.230553
	0.805252		0.321445	0.041604
	0.551342		0.448482	0.384927
	0.671976		0.39394	0.537422
	0.606801		0.433364	0.236469
	0.639069		0.488532	0.264057
	0.686184		0.507014	0.121416
	0.574867		0.393199	0.389825
	0.347862		0.46814	0.138541
	0.382162		0.471337	0.188778
	0.59522		0.406907	0.421253
	0.366899		0.295028	0.029545
	0.421205		0.311294	0.251879
	0.365748		0.317256	0.006388
	0.056885		0.337725	0.394726
	0.361819		0.489524	0.295569
	0.361276		0.340475	0.492273
	0.216813		0.196769	0.411443
	-0.032245		0.367439	0.423333
	0.291057		0.435898	0.05909
	0.274207		0.326414	0.774171
	0.130846		0.338959	-0.031765
	0.368131		0.148231	0.446745
	0.43619		0.400525	0.390592
	-0.10193		0.420399	0.53166
	0.16364		0.193496	0.087645
	0.562483		0.317191	0.440927
	-0.10921		0.508539	0.487459
	0.279556		0.421375	0.25879
	0.497927		0.34432	0.076743
	0.406583		0.459068	0.303041
	0.509745		0.386202	0.200847
	0.361994		0.279568	0.415567
	0.546386		0.291998	0.387549
	0.610687		0.221411	0.537352
	0.748331		0.457089	0.656734
	0.63209		0.167271	0.292437
	0.812624		0.30058	0.490544
	0.797044		0.467751	0.270055
	0.403183		0.370523	0.457388
	0.502052		0.336556	0.260007
	0.716778		0.446366	0.329962
	0.273989		0.32744	0.972687
	0.443827		0.295339	0.402609
	0.493943		0.659615	0.508206
	0.401941		0.36065	0.390127
			0.395506	0.521838
			0.167525	0.428198
			0.376455	0.382378
			0.415553	0.493356
			0.320406	0.448362
			0.380736	0.684087
			0.177311	0.478722
			0.133021	0.584715
			0.365414	0.498565
			0.462	0.574129
			0.381257	0.615019
			0.42472	0.400415
			0.575805	0.244937
			0.543357	0.449933
			0.218862	0.547028
			0.531499	0.701316
			0.502291	0.324463
			0.263493	0.626069
			0.290319	0.559401
			0.423244	-0.036853
			0.451448	0.567984
			0.364542	0.370295
			0.465666	0.519181
			0.406123	0.374427
			0.411046	0.395866
			0.273558	0.685688
			0.503804	0.815458
			0.452657	0.385962
			0.385715	0.45433
			0.405203	0.582811
			0.337383	0.542659
			0.359624	0.682361
			-0.08228	0.215044
			0.092058	0.460104
			0.40746	0.545453
			0.329721	0.496211
			0.391774	0.563301
			0.386501	0.451991
			0.344855	0.406445
			0.399382	0.372989
			0.40215	0.381308
			0.54132	0.417225
			0.402644	0.361783
			0.137882	0.227423
			0.428458	0.398406
			0.412553	0.52562
			0.670532	0.710377
			0.1334	0.614883
			0.353094	0.247442
			0.466963	0.145818
			0.348891	0.473826
			0.303744	0.737219
			0.408537	0.482626
			0.464199	0.65915
			0.398851	0.304256
			0.256338	0.681964
			0.157933	0.610949
			0.363451	0.457233
			0.359958	0.488879
			0.518634	0.667741
			0.35198	0.425204
			0.333811	0.911348
			0.449086	0.151724
			0.498334	0.637811
			0.294202	0.644278
			0.448985	0.523439
			0.355084	0.258236
			0.585647	0.570743
			0.289663	0.526816
			0.546942
			0.200365
			0.343797
			0.424002
			0.407647
			0.45446
			0.264797
			-0.21072
			0.367724
			0.799483
			0.383038
			0.317157
			0.429187
			0.422399
			0.283771
			0.710151
			0.834042
			0.404364
			0.215059
			0.436099
			0.555006
			0.013616
			0.527369
			0.797579
			0.418006
			0.384191
			0.340914
			0.44885
			0.294442
			0.465201
			0.594258
			0.377706
			0.497184
			0.429443
			0.623655
			0.49239
			0.505264
			0.567292
			0.48956
			0.406995
			0.442011
			0.007441
			0.358879
			0.440123
			0.590036
			0.392495
			0.524658
			0.330141
			0.394582
			0.367
			0.433392
			0.010809
			0.423452
			0.490851
			0.552318
			0.316707
			0.191446
			0.022563
			0.324672
			0.400111
			0.800379
			0.614717
			0.353463
			0.510689
			0.48186
			0.129664
			0.328024
			0.180946
			0.489929
			0.369299
			0.33357
			0.473446
			0.821569
			0.407749
			0.505912
			0.457397
			0.547573
			0.355848
			0.387968
			0.361837
			0.526891
			0.327362
			0.578276
			0.477489
			0.289312
			0.357474
			0.379633
			0.344726
			0.464182
			0.166827
			0.510956
			0.481544
			0.552879
			0.239621
			0.519725
			0.55554
			0.332146
			0.5201
			0.323516
			0.509529
			0.273304
			0.551043
			0.458436
			0.611009
			0.671059
			0.537209
			0.762055
			0.529733
			0.458166
			0.554833
			0.638156
			0.364507
			0.400101
			0.625139
			-0.240062
			0.516051
			0.663642
			0.543493
			0.699078
			0.479
			-0.060648
			0.423669
			0.171385
			0.233879
			0.345935
			0.568234
			0.553042
			0.597759
			0.294426
			0.236675
			0.414969
			0.353461
			0.329448
			0.460396
			0.528643
			0.333236
			0.331617
			0.192462
			0.305296
			0.527561
			0.348128
			0.359203
			0.365947
			0.271171
			0.470274
			0.190974
			0.550469
			0.416295
			0.56042
			0.445967
			0.237562
			0.334013
			0.11688
			0.500888
			0.454035
			0.485425
			0.52433
			0.570463
			0.339002
			0.283382
			0.343839
			0.375197
			0.395811
			0.21812
			0.307955
			0.333752
			0.427783
			0.405008
			0.3285
			0.654971
			0.449803
			0.369563
			0.075194
			0.460512
			0.200801
			0.845415
			0.295453
			0.329405
			0.2189
			0.572261
			0.34346
			0.727993
			0.341576
			0.310082
			0.348872
			0.636279
			0.749358
			0.323678
			0.398263
			0.197619
			0.584807
			0.399209
			0.417546
			0.451105
			0.355646
			0.50608
			0.432913
			0.366334
			0.705667
			0.361429
			0.251703
			0.434067
			0.292993
			0.383467
			0.602481
			0.374838
			0.411339
			0.260433
			0.168305
			0.399612
			0.218643
			0.31329
			0.268541
			0.413267
			0.446457
			0.385694
			0.393077
			0.35937
			0.284581
			0.376307
			0.437258
			0.304943
			0.386704
			0.446794
			0.359936
			0.427649
			0.420393
			0.358489
			0.438167
			0.335072
			0.260143
			0.192694
			0.264824
			0.400979
			0.335626
			0.18031
			0.217467
			0.318784
			0.355374
			0.186721
			0.227831
			0.249697
			0.377752
			0.615599
			0.304492
			0.562796
			-0.171803
			0.648929
			0.296038
			0.25156
			0.775007
			0.358967
			0.373704
			0.192492
			0.481212
			0.300561
			0.49846
			0.29203
			0.247207
			0.44315
			0.542871
			0.205382
			0.295893
			0.349541
			0.369755
			0.226817
			0.467706
			0.334596
			-0.089248
			-0.438974
			0.237097
			0.794703
			0.789687
			0.593297
			0.653486
			0.160552
			0.774073
			0.429215
			0.30903
			0.496943
			0.58071
			0.453952
			0.254696
			0.439308
			0.449423
			0.352855
			0.35688
			0.014335
			0.129024
			0.179226
			0.453902
			0.343995
			0.441227
			0.513517
			0.550983
			0.196019
			0.490989
			0.537332
			0.365198
			0.265064
			0.37972
			0.380531
			0.383301
			0.430326
			0.191129
			0.47843
			0.449689
			0.403393
			0.455754
			0.457585
			0.399519
			0.410054
			0.355486
			0.361447
			0.386398
			0.158556
			0.276697
			0.402398
			0.446002
			0.249708
			0.362876
			0.426058
			0.207741
			0.349534
			0.37784
			0.265389
			0.395015
			0.327878
			0.364076
			0.298414
			0.116483
			0.385213
			0.454003
			0.425719
			0.212341
			0.335696
			0.313885
			0.424789
			0.442358
			0.349308
			0.407579
			0.338015
			0.36085
			0.382127
			0.466098
			0.360395
			0.209977
			0.4362
			0.221859
			0.407346
			0.191348
			0.187661
			0.373456
			0.302299
			0.465917
			0.276888
			0.363887
			0.292753
			0.346254
			0.35379
			0.244997
			0.299114
			0.424037
			0.280945
			0.356209
			0.145557
			0.396134
			0.28683
			0.504423
			0.280687
			0.271692
			0.393177
			0.238931
			0.377124
			0.432811
			0.316524
			0.163738
			0.192916
			0.373355
			0.341681
			0.266237
			0.319744
			0.278578
			0.251543
			0.203998
			0.203291
			0.476577
			0.270002
			0.023986
			0.439267
			0.314571
			0.216646
			0.048796
			-0.005398
			0.4495
			0.362247
			0.228206
			0.278318
			0.40898
			0.458341
			0.290871
			0.151613
			0.349721
			0.453153
			0.504967
			0.37965
			0.454613
			0.27889
			0.418677
			0.330536
			0.387779
			0.178878
			0.269143
			0.228256
			0.156846
			0.202813
			0.279528
			0.872299
			0.135667
			0.406808
			0.263197
			0.347586
			0.305182
			0.11789
			0.504399
			0.349175
			0.273427
			0.074757
			0.314393
			0.303814
			0.144053
			0.589225
			0.314815
			0.221542
			0.197083
			0.32964
			0.354636
			0.159642
			0.209257
			0.217809
			0.153648
			0.213536
			0.290135
			0.337285
			0.281524
			0.430072
			0.609116
			0.31738
			0.533985
			0.40559
			0.503525
			0.430254
			0.562967
			0.377148
			0.321666
			0.321407
			0.437696
			0.840003
			-0.062026
			0.320947
			0.309765
			0.25482
			0.367907
			0.17367
			0.373989
			0.307723
			0.102742
			0.314331
			0.377864
			0.304472
			0.472422
			0.313493
			0.39713
			0.351821
			0.25837
			0.098856
			0.133651
			0.292337
			0.378304
			0.350366
			0.419401
			0.261316
			0.415745
			0.324511
			0.332984
			0.288574
			0.098729
			0.323318
			0.254284
			0.270866
			0.457286
			0.495721
			0.298344
			0.273113
			0.268444
			0.391227
			0.482846
			0.162333
			0.320696
			0.180665
			0.050487
			0.293571
			0.258641
			0.461926
			0.286234
			0.242389
			0.511988
			0.281998
			0.36038
			0.223542
			-0.073983
			0.189638
			0.277817
			0.323029
			0.357618
			0.19557
			0.208064
			0.253376
			0.37367
			0.392664
			0.340716
			0.32852
			0.427057
			0.330894
			0.214285
			0.273212
			0.488217
			0.905521
			0.33776
			0.263103
			0.365773
			0.335077
			0.284528
			0.154846
			0.156075
			-0.065617
			0.020273

## Sheet: Figure 5F
Mean Intensity TP53-pSer 15 (A.U.)	WT	S366A	T670A
	2.151311	2.021963	1.667941
	2.217862	1.484215	2.241527
	2.493424	1.726928	1.852247
	2.671114	2.360016	2.804561
	3.729249	1.783029	1.832867
	2.795691	1.523479	2.240108
	2.872036	1.647476	2.003148
	3.465746	2.229452	2.43368
	2.483687	2.161766	1.722408
	3.247287	2.288895	2.387417
	4.587364	1.88673	2.282025
	3.920939	2.729326	2.532049
	4.517688	3.468498	3.390484
	7.078701	2.900171	2.00277
	4.72797	2.999774	2.691718
	5.471674	3.752923	2.57747
	3.860588	2.805373	2.430548
	2.035355	3.736101	3.284934
	4.037667	3.063579	3.490629
	7.376496	6.251617	3.552356
	4.419506	3.363447	3.227114
	2.23984	6.775745	4.501375
	2.348392	5.493742	2.144729
	5.258319	5.570537	2.438235
	3.653693	6.631505	2.089941
	3.667056	4.942184	2.910271
	1.998777	1.705021	3.486242
	2.638518	1.974634	3.312981
	2.222322	2.358405	2.912761
	2.026803	2.493792	2.717054
	2.347237	1.870382	1.632813
	4.062988	3.84524	1.704749
	2.139955	2.356649	1.557274
	3.8783	2.858758	1.976896
	2.832028	2.478504	1.704676
	3.044395	2.864494	1.759198
	2.418849	3.077309	1.510628
	2.86582	2.225148	1.797959
	2.050939	2.587699	1.756558
	6.71004	2.482907	2.291163
	3.239634	2.926513	1.558477
	3.305542	4.474636	1.607095
	3.49174	3.703877	1.714476
	5.297766	4.156403	1.776887
	6.145057	4.955165	1.827309
	3.999778	4.806809	1.993213
	5.815593	6.124313	1.690166
	6.343222	3.919934	1.599698
	3.727823	5.382345	1.562108
	4.442682	6.200483	2.019933
	3.772611	5.23507	2.053137
	2.469135	3.892114	2.594551
	3.733396	4.670566	2.342011
	4.168704	2.93915	3.455546
	3.031342	4.628553	1.735046
	2.377452	4.320712	1.761898
	3.534352	4.795864	1.449907
	3.774915	6.992526	1.638299
	2.867032	4.705185	1.8929
	2.940279	4.369314	1.722813
	3.874879	4.819249	2.189823
	2.945785	4.771498	3.389538
	3.828677	3.230764	2.891803
	2.694934	4.320885	2.027623
	3.215678	5.745913	1.346239
	3.450167	3.568099	2.104422
	6.894206	3.74795	1.136776
	8.011559	1.856219	1.481653
	2.313791	2.512723	2.380753
	3.559135	1.745484	1.829874
	4.123963	2.149359	1.76824
	5.664412	3.466954	2.03786
	3.523981	2.767608	1.614193
	4.051973	2.679987	1.562685
	5.398434	2.679073	1.552563
	7.718308	2.839383	2.158878
	8.723098	2.482604	1.805814
	11.54114	3.829715	1.786381
	6.046648	3.589157	1.497273
	3.034712	4.545316	1.543401
	8.414788	4.203818	2.596756
	2.332279	4.086117	1.684112
	2.495483	4.354744	1.694461
	5.586972	4.858839	1.797883
	2.720255	3.75891	3.036618
	4.392682	2.502651	3.841867
	3.333856	2.019802	2.247792
	3.78323	1.925257	1.622797
	2.976666	2.187131	1.626524
	3.044273	3.031437	1.427195
	9.4243	1.891718	2.03947
	7.073568	2.206359	1.530398
	4.201185	2.39012	1.445454
	10.37903	2.633972	2.874605
	3.412701	4.343704	3.036536
	5.943718	2.79592	2.485232
	3.396963	2.541535	1.947398
	7.708951	3.058273	1.915817
	3.025763	3.092142	1.644526
	5.485899	4.259398	1.7178
	10.51294	2.938676	1.647504
	2.961956	2.110486	1.953189
	3.153037	2.120882	1.70388
	5.182001	1.946335	1.782185
	4.381098	2.49948	2.033826
	4.032754	1.903542	2.256913
	3.332744	2.654417	3.980309
	2.062535	2.597307	2.370581
	4.013684	3.244549	2.861712
	3.079644	3.156457	4.080863
	6.906179	2.702598	3.226828
	6.53165	2.198114	3.165076
	5.681136	2.039994	4.905665
	2.170053	4.512192	2.791415
	3.04361	3.421877	5.274414
	2.362291	3.186892	4.296735
	2.036226	3.995066	2.252049
	5.124706	2.613074	2.417431
	3.788869	5.133775	2.199393
	3.894697	5.071339	2.511175
	3.790292	1.98036	2.907055
	3.77927	5.289763	2.517241
	3.747283	3.089141	2.845372
	3.356304	3.280899	2.136235
	4.104673	2.89309	2.515812
	2.599586	4.531429	3.050353
	2.54556	4.589543	2.452226
	2.076515	3.81813	5.255386
	2.903456	5.080201	3.621622
	2.458426	4.495968	3.813961
	2.531864	2.951634	3.308812
	3.726857	6.250371	2.831158
	3.421608	2.062164	2.929983
	4.871528	2.984934	1.387359
	1.945184	1.235347	1.991926
	3.575941	1.467884	1.804839
	6.412602	1.990128	1.812337
	3.173989	3.20231	1.49284
	3.543215	2.173596	1.992715
	4.501549	3.856834	1.911768
	4.767516	2.310378	2.531044
	2.633463	2.065961	2.484846
	1.86493	2.360021	1.813586
	2.386451	3.900945	2.804819
	3.129928	4.947635	2.980823
	2.460704	4.03307	2.238219
	3.866341	4.779453	3.046234
	4.206622	3.417437	1.614629
	3.659458	2.101739	1.527684
	2.381581	2.921822	1.444903
	3.108369	3.789329	1.612176
	3.348164	5.770857	1.376425
	2.118244	2.852188	1.763612
	2.194864	3.0256	1.788501
	3.584323	2.627931	5.65011
	2.028879	5.862073	7.86756
	3.400332	4.555407	5.977897
	6.107962	2.029503	6.629129
	2.951059	2.1355	4.757506
	6.557284	4.002783	5.538237
	3.438362	2.651056	5.411328
	3.403349	2.706541	7.481724
	5.253554	3.811927	6.430081
	4.551877	4.621211	9.413576
	5.261217	3.15906	8.261988
	1.737777	5.461224	7.743073
	1.925951	5.17056	2.506612
	2.080606	4.699732	2.105597
	2.691498	7.109245	3.198706
	4.132055	2.089426	2.228144
	2.824393	1.694813	3.264337
	2.876251	3.762525	3.570763
	2.157205	2.05363	3.468261
	4.734371	3.393849	4.940704
	2.109884	3.84395	1.704324
	3.304569	2.422277	1.939409
	1.636215	2.636705	1.645172
	2.303269	2.822301	2.734995
	4.996573	3.835134	1.543645
	1.755239	3.106602	1.614917
	1.716717	2.290819	2.261226
	1.400762	3.472569	2.30308
	1.941858	3.475353	2.005996
	2.844272	6.637105	1.64234
	3.532325	2.052797	1.789647
	5.496115	1.667401	1.802125
	5.036441	2.774525	2.941411
	2.021948	1.948536	2.074653
	5.607875	2.280926	1.600231
	5.018281	2.564083	3.264865
	9.104197	1.992819	2.879531
	1.527767	1.930403	1.237424
	2.053388	2.314673	1.0722
	3.617916	2.61783	1.363695
	4.322933	2.626146	1.993891
	5.74522	2.681763	1.374593
	9.246181	2.351795	1.590805
	6.693743	4.404757	1.257034
	4.491647	3.351461	1.470968
	5.689162	2.735371	1.471245
	6.557251	2.837586	2.035043
	4.673901	3.123723	2.442967
	8.955378	2.795751	1.595133
	3.86907	2.537754	2.285395
	5.325171	1.72348	1.889667
	3.453814	1.83342	1.458381
	4.269867	2.140233	1.692358
	4.230042	2.106629	2.624579
	3.088906	2.14309	2.016576
	2.784606	1.861546	3.315651
	2.938257	2.355914	2.796661
	3.734665	2.124985	3.297214
	2.706687	2.53233	1.574201
	6.136748	3.070913	1.559161
	2.805487	2.881432	2.218501
		2.305641	1.900186
		2.178385	1.67997
		1.371239	1.758607
		2.002962	1.888647
		1.714218	1.655584
		3.624286	2.052495
		2.496409	2.362951
		2.25145	2.013511
		3.898289	2.057589
		3.236405	1.31677
		2.857542	1.255488
		3.396203	1.541957
		3.941591	1.460688
		3.319533	1.405159
		4.865068	1.317306
		5.240067	1.675829
		3.755136	2.440265
		5.159111	1.955883
		4.132502	1.988013
		5.054793	2.227569
		3.294328	1.86492
		3.602336	1.712949
		6.119159	2.115617
		2.298497	1.428546
		2.364067	1.504228
		2.246157	1.802878
		2.439342	1.54825
		2.59779	1.572964
		2.224058	2.033822
		2.423809	2.544752
		2.511102	1.951851
		3.783877	2.148653
		4.618977	2.126837
		2.248362	2.721255
		3.096919	2.987252
		3.081367	4.38467
		2.425934	3.691796
		3.105658	3.619728
		3.093562	5.19563
		2.783678	4.40876
		2.944478	3.901099
		3.485783	4.045502
		3.441016	3.662667
		5.195797	4.324535
		3.464619	4.900726
		2.871389	4.461788
		5.219722	4.917398
		3.369447	5.375443
		3.399847	4.179431
		2.891053	5.157179
		4.07756	7.036945
		4.653139	6.885799
		5.264864	2.506098
		5.085989	3.240894
		5.584613	2.785427
		4.693605	3.534687
		5.750803	3.105677
		5.188958	3.672368
		4.389026	6.003969
		4.183632	4.753166
		3.661387	4.287324
		4.530374	3.483117
		5.85115	6.647708
		4.774727	4.614013
		3.400361	4.498386
		5.879639	3.81793
		7.613347	3.475062
		3.422912	3.07915
		5.749702	2.681532
		7.563852	2.938631
		4.903526	3.313165
		1.256517	2.071222
		1.618133	2.43514
		1.190891	2.296609
		1.44054	3.334012
		1.385501	1.9416
		1.214997	3.023316
		1.504009	1.88854
		1.331012	2.22817
		1.144156	2.471837
		1.355436	2.027354
		1.588934	3.13533
		1.588679	2.844165
		1.974672	2.039304
		2.955682	2.61033
		3.088636	4.211562
		2.830842	3.372017
		3.393719	2.738306
		2.988871	2.764791
		4.221183	2.512446
		5.377983	3.378662
		3.632632	3.227758
		3.89132	2.911487
		6.388384	2.645276
		4.359858	2.608497
		8.917975	3.120389
		3.836953	3.693802
		3.077926	3.751216
		3.446189	3.023318
		3.011702	2.951757
		3.282325	4.01722
		3.334994	2.67299
		3.446322	4.034573
		3.874703	5.177233
		3.490605	4.845904
		3.835349	1.519735
		6.23931	2.660198
		4.974466	1.771637
		4.537059	2.088112
		5.085955	2.021386
		4.804983	1.593127
		7.637258	2.696176
		5.660625	2.202711
		3.238439	2.7885
		2.395887	3.185949
		2.074952	3.018104
		3.278981
		1.955578
		1.862695
		1.98851
		2.552373
		2.175531
		2.318624
		2.111676
		3.320411
		2.645927
		5.590379
		2.623384
		4.88539
		2.70932
		3.574547
		5.484138
		3.888424

## Sheet: Figure 5H
Left plot Mean Intensity p21 (A.U.)	WT	S366A	T670A			Right plot Mean Intensity TP53 (A.U.)	WT	S366A	T670A
	1.86127	5.101474	1.498246				1.295986	1.500137	0.9537711
	1.722499	4.545832	2.443784				1.234778	10.4977	1.005755
	1.685347	4.249046	3.975515				1.050379	6.365106	1.469381
	9.08081	2.222593	3.305157				12.71271	1.321941	1.05168
	2.629576	5.427301	2.450766				2.520194	13.07605	0.8018489
	4.62262	7.549235	2.296604				2.007888	11.37647	0.8283623
	7.109095	2.566998	3.775763				3.95161	1.019975	5.961939
	5.928791	3.560723	2.896702				9.886277	1.252844	0.901323
	8.910796	6.174238	4.072023				11.70644	13.05054	3.507044
	1.513575	3.373054	3.801924				1.29593	1.25852	6.392018
	4.109419	3.683344	4.044843				5.711395	4.628392	9.038674
	2.943297	4.549109	3.377524				1.431453	3.954197	5.262385
	10.66861	2.321717	3.47313				11.46301	1.142131	5.660333
	2.214653	10.60753	3.123427				1.667168	15.55699	3.367245
	1.756029	3.272615	2.31728				1.322414	1.214509	1.532775
	5.586916	2.261861	4.952054				2.828209	1.152115	8.591174
	4.821543	3.694944	4.160756				1.739295	1.177728	5.209176
	7.342085	4.690471	3.861282				11.43406	2.77617	1.577275
	8.970141	3.974095	1.609911				16.5264	1.051351	0.8220101
	7.960635	3.021802	2.19067				16.28583	1.142771	1.069403
	7.474364	2.267816	4.454279				11.43807	1.115435	2.785288
	5.496981	3.155108	2.933202				3.171832	1.420799	1.521122
	7.59357	2.789652	4.253836				11.3359	1.317938	2.700164
	4.171825	8.379876	2.71537				3.051592	11.02639	3.044743
	6.437963	3.005989	1.285961				11.36909	1.330694	1.239964
	1.762442	7.996755	2.140084				1.270888	15.03582	1.695867
	5.406582	3.166549	3.175487				6.560383	1.49735	2.348888
	5.105478	5.339521	2.741045				5.995291	4.102636	4.853021
	5.107249	10.19066	2.269737				8.039228	11.79808	1.874999
	8.022974	6.256572	1.50327				2.052059	6.234819	1.288356
	9.180243	4.64055	2.84197				3.000649	2.64217	4.190955
	6.025802	1.914036	1.23436				10.06583	1.070398	1.216112
	1.625934	4.345292	3.380507				0.9076812	6.035304	5.325378
	2.752477	4.403859	3.018235				1.262216	3.69107	1.495726
	11.05835	4.829166	2.182462				12.84825	7.431649	1.526555
	2.089827	3.451447	3.836062				1.641596	5.320169	5.742515
	5.598453	3.208759	2.840309				9.774676	1.070574	2.959686
	5.125635	3.603052	2.20023				8.701099	1.274994	1.332184
	1.62556	7.047941	2.423241				1.361992	1.226486	1.419209
	1.602686	4.272243	3.705989				1.306813	5.837472	4.505667
	2.300607	2.681124	3.287801				1.094867	1.225694	2.012965
	1.463221	2.324795	4.933043				1.166801	1.06324	5.628045
	2.041346	3.538065	1.721702				1.146282	4.00192	1.588894
	2.017989	3.736516	3.990206				1.182325	1.097998	3.342335
	2.219182	2.383884	1.349611				1.329645	1.122302	0.9743037
	4.568097	5.369031	2.250007				5.008236	5.570556	1.535626
	5.212237	4.802939	3.006861				5.488377	4.191599	2.291123
	4.497152	5.168282	2.413925				1.301603	1.431867	1.903062
	4.884429	2.930009	1.599136				2.842831	1.068619	1.039435
	4.843275	2.18793	1.869156				1.814446	1.170287	0.9092159
	2.485525	6.595133	3.157093				2.449203	13.80911	2.81527
	5.903634	5.909149	1.634812				7.273314	13.98253	0.998157
	6.53091	6.774713	2.076291				9.012364	8.338163	1.202229
	6.924418	7.742734	1.550422				8.573168	15.66725	0.992534
	7.405061	8.028551	2.871254				8.046643	11.75601	3.600523
	2.770839	5.432145	2.872923				1.502928	4.814553	3.836781
	8.849876	3.666631	3.718181				2.145656	1.344779	2.86053
	9.573989	5.827198	2.688981				19.12758	3.438558	1.019457
	7.350852	8.35741	3.382995				6.817298	16.34113	2.956658
	9.675658	5.982638	3.928995				11.05274	9.394783	3.181158
	2.864909	6.092538	4.499617				1.102951	9.486072	3.812343
	2.998687	5.046935	2.909717				1.16579	3.21671	1.196178
	1.953045	5.167532	3.515799				1.098393	14.76622	5.998038
	4.25187	2.86795	2.968766				2.697027	1.208301	1.604999
	4.010841	5.691672	3.818718				1.145784	3.656593	3.633951
	7.84118	7.76437	4.903394				12.82458	5.45176	3.755832
	3.960811	8.163815	4.417173				1.09827	4.74633	5.155981
	5.089963	3.219029	5.988112				4.358568	1.777674	5.893837
	4.377169	5.086432	2.754081				1.235379	7.652103	1.402906
	4.788145	4.661689	4.102355				1.307877	4.456807	3.664393
	7.421304	3.111319	3.407506				9.175456	1.341861	1.445178
	2.035395	3.080539	3.525392				1.257259	1.049418	2.856351
	6.509371	5.050315	3.502298				10.34963	6.902989	2.36549
	1.037172	5.96513	4.834884				0.6793864	5.515489	6.727839
	8.942061	6.101682	4.784933				10.87796	4.562526	5.485347
	6.630431	3.209451	4.672293				13.00499	1.462756	5.709184
	5.151547	6.258066	4.797763				2.706682	7.184521	2.09813
	5.291573	5.566709	4.241023				4.567556	6.211198	2.148736
	5.192403	3.735719	2.70728				1.577196	1.372872	1.027015
	4.253935	2.788314	4.425973				1.354837	1.108348	3.625379
	2.88577	3.18872	3.754695				2.868904	1.109178	4.060646
	6.610444	3.544987	5.159716				7.376547	1.425345	4.714959
	6.960702	4.539087	3.172579				10.55999	7.181238	2.826644
	8.838948	4.143539	3.199864				9.910251	1.163951	2.285387
	5.331318	2.579141	3.626711				8.51548	0.8453135	2.448089
	3.568557	5.448412	2.294197				2.237325	6.22987	0.8857096
	4.123277	2.970132	3.295882				3.495035	1.312176	2.061812
	5.646734	3.36494	3.526598				7.853849	1.0655	1.754237
	3.930827	1.985305	3.194301				5.580825	1.04348	2.03326
	2.504153	4.044453	5.272428				0.9941922	1.195567	10.09912
	5.915578	2.52084	4.083671				8.933161	1.04211	2.889284
	1.811436	1.968975	3.254934				1.276994	1.043235	1.11438
	6.070361	2.004502	2.505745				10.32996	0.9026646	0.7509863
	5.067984	2.338572	4.013853				5.967891	1.098971	5.373093
	2.180602	1.949277	3.956217				1.582466	1.033791	3.773569
	8.265735	3.17765	3.007808				12.1198	2.514503	0.9973345
	1.58853	2.767178	2.857533				1.338997	1.091923	1.426509
	7.922417	3.515528	3.661719				12.28945	2.367834	2.435653
		5.157774	4.445726					8.063691	4.905125
		4.580394	3.977893					2.339711	2.376647
		4.628224	3.24204					3.933874	3.329998
		1.952895	3.629762					0.938197	3.047185
		1.997685	4.496056					0.7892741	3.511126
		3.941151	4.023865					1.226867	3.095898
		2.392125	3.522294					0.8537964	2.255009
		5.638642	2.099269					13.8221	0.798344
		4.186866	2.538974					4.086607	0.8503615
		5.296014	2.896152					3.004788	1.527352
		5.381761	2.792384					1.050226	1.176574
		2.190094	3.266274					0.9974902	1.590568
		2.260589	1.801185					1.143938	0.8243297
		2.060685	1.017306					0.8981012	0.67331
		6.067969	1.735					5.432147	0.7221569
		2.644941	3.719265					1.089389	4.088188
		2.537953	3.163754					1.234362	3.083862
		3.000186	1.678974					1.237377	0.7867279
		3.52432	2.778897					1.362247	1.647425
		2.752694	3.739929					0.965106	3.484041
		2.444808	2.825668					1.259897	2.116477
		1.971569	2.72704					0.9973292	2.134361
		3.867713	3.561057					1.265375	4.043422
		2.864403	4.061625					1.123519	2.284384
		2.643585	3.333552					1.229878	3.776495
		8.505191	3.607637					6.421593	3.37892
		3.991015	1.653443					1.190472	1.181095
		3.290408	5.04081					1.31561	3.699426
		4.488083	3.750251					1.479894	3.357432
		3.360307	3.056648					1.452833	2.143148
		2.190478	5.122559					1.233422	4.432609
		3.974086	4.877899					2.5886	5.210226
		9.027185	4.557158					15.01203	3.870082
		2.842903	5.285257					1.170324	6.549956
		2.414614	3.548786					1.229496	3.118281
		4.969441	4.345799					3.210862	5.713699
		2.878024	5.965705					1.247643	9.081939
		3.155338	4.180301					1.276118	5.44902
		6.157952	4.771051					7.023396	5.052175
		9.668426	2.460704					14.90761	1.390075
		4.040647	4.241015					1.300183	5.36569
		4.275131	2.06416					1.495072	1.298908
		2.989372	4.225579					1.146541	5.435537
		3.352543	4.312017					1.105668	4.660242
		3.752221	3.065717					1.152402	2.440707
		2.540781	3.106833					1.252235	1.383063
		2.600431	3.682527					1.252066	2.292706
		2.502348	3.209024					1.309128	2.49923
		2.54643	2.399957					1.159555	1.321436
		2.990881	2.834339					1.42903	1.377446
		5.914019	4.27781					8.23481	2.797083
		7.063785	3.776476					16.15268	5.236446
		7.7918	1.315832					11.80747	1.326225
		2.769616	1.284905					1.411975	1.362247
		4.435351	1.404147					1.863026	1.449891
		4.357604	1.539963					6.288806	2.435623
		5.414021	3.298056					1.10005	7.384805
		5.269691	2.487804					1.227732	2.531797
		6.085858	2.393506					13.66508	2.55489
		5.144325	3.750553					4.523183	7.541985
		2.079618	3.444601					1.233059	5.852048
		6.613714	3.111641					5.498465	4.889517
		3.903452	3.260881					1.216517	5.886908
		12.76844	2.490349					14.09619	2.204191
		5.358301	2.619752					9.31703	2.074215
		2.712456	2.805694					1.18394	2.305094
		3.795287	1.954363					1.281799	1.107296
		3.581813	2.180499					1.590441	0.969802
		4.434283	4.479921					1.497095	3.113597
		6.284042	3.872767					7.482651	3.213037
		7.907844	2.686578					5.628478	0.9811294
		4.899266	2.723544					1.216757	0.9292394
		2.62345	2.209261					1.577792	0.9252609
		6.411801	5.435166					1.55247	9.528683
		6.557374						6.149128
		5.425302						6.867621
		7.603451						8.285453
		5.720069						3.361149
		3.866407						2.959972
		7.305325						9.312848
		6.074498						4.042305
		5.536754						8.007199
		4.300951						6.430695
		2.82297						1.672973
		3.994874						4.293406
		3.237504						2.865047
		6.072696						5.622627
		6.887215						12.20451

## Sheet: Figure 6D
Hoechst Integrated Intensity per nucleus (A.U.)	53BP1- Rad9 proximity ligation events per nucleus (no IR)	Hoechst Integrated Intensity per nucleus (A.U.)	53BP1- Rad9 proximity ligation events per nucleus (IR)
882.755677313	0	573.254757404	0
982.023159996	0	662.172451645	0
1087.95717576	0	739.834510103	0
1156.62603584	0	771.951619461	0
1277.51436597	0	866.026940539	0
1322.54423356	0	1173.53731653	0
1386.40006602	0	1262.37043348	0
1433.52320743	0	1298.36305466	0
1454.04579368	0	1298.73787072	0
1490.71213594	0	1306.07725771	0
1669.08435826	0	1337.42754236	1
1717.53406554	0	1391.77606875	1
1744.60842213	0	1414.47470245	0
1784.72295508	0	1421.63877401	0
1818.37929536	0	1429.77396135	0
1827.95939222	0	1472.90687665	1
1857.55123383	0	1548.53490379	0
1899.60127534	0	1563.88023856	0
1900.16649565	0	1648.72252168	0
1924.33147323	0	1650.48834769	1
2007.18461125	0	1650.62005356	0
2011.82266632	0	1734.37348914	0
2037.57925703	0	1764.35593283	0
2041.72108306	0	1816.54266156	0
2078.38508689	0	1818.14577574	0
2084.72693741	1	1884.66276979	0
2089.49612197	0	2010.62806068	0
2114.7831201	0	2079.04967926	0
2122.8287061	0	2119.27759211	0
2153.80245131	0	2124.77533294	0
2192.87239479	0	2131.23263437	1
2194.57378455	0	2150.21953228	0
2212.53123975	0	2169.66487755	0
2220.62991944	0	2203.81033646	1
2245.44991998	0	2216.62726919	0
2252.61710167	0	2220.32565475	1
2273.68346798	0	2233.30635098	0
2310.59017545	0	2259.9988005	0
2316.67309277	0	2286.97711301	0
2377.49178655	1	2298.62290089	2
2403.19667445	0	2300.57223406	1
2456.9495645	0	2324.47152166	0
2465.89502272	0	2326.74927112	0
2548.88996623	1	2327.14870624	0
2598.7593447	0	2342.95780583	0
2603.85533817	0	2431.55226821	0
2608.98603484	1	2439.96425804	0
2620.89762425	0	2445.36776467	0
2656.85137454	0	2465.08022995	0
2683.17966548	0	2488.08836137	1
2689.75130935	0	2514.60216731	0
2690.06922653	0	2524.98080908	0
2743.77096716	1	2525.14627853	0
2753.52304317	0	2530.10005493	1
2759.60702914	0	2556.12667139	0
2760.72370261	0	2569.74291368	0
2773.51153359	0	2577.62641768	0
2795.10574257	0	2578.72791591	0
2807.96203321	0	2578.94943504	0
2809.04437034	0	2605.10141927	0
2817.30843765	0	2617.71955486	0
2904.90065679	0	2619.23347396	0
2929.94580252	0	2640.68101363	1
3043.02119099	0	2642.63446915	0
3056.2504651	0	2652.09336939	1
3066.61546165	0	2656.22258152	1
3091.43146385	0	2661.93391822	0
3094.06862859	0	2678.69343187	0
3109.7792557	0	2685.32183477	1
3113.91227514	0	2688.67459343	0
3121.76161766	1	2691.41453451	0
3141.93238406	0	2693.10846451	0
3147.13775644	0	2694.94088846	0
3187.69323641	0	2701.53062978	0
3221.21279547	0	2707.44774844	0
3289.70043902	6	2708.79990959	0
3303.13518384	0	2730.42852974	0
3324.79059795	1	2744.56321095	0
3338.40270251	0	2759.09477656	0
3359.18050218	0	2761.25580037	0
3359.71975455	1	2761.29108495	0
3369.13834335	0	2762.91306277	0
3399.20232414	3	2808.9963849	0
3435.26697078	0	2831.94746453	0
3439.8657777	0	2850.1743968	0
3466.78133984	0	2878.64050543	0
3477.04425162	0	2882.44725537	0
3491.05536738	0	2904.41440812	1
3526.73497307	0	2910.17147416	2
3553.72028658	0	2916.99894887	0
3556.01488577	0	2925.94591251	1
3556.24340795	0	2940.81605728	0
3572.14933215	1	2942.89164704	0
3576.88789505	0	2960.01915583	0
3581.90342286	0	2968.20656924	0
3594.56463063	7	2993.02812536	0
3612.20498249	0	3010.17425613	1
3623.15485926	0	3010.53758317	1
3631.4434232	0	3016.59856473	0
3643.77494913	0	3021.34776959	0
3647.77860644	0	3055.94458504	0
3694.80839849	0	3066.59301974	0
3702.59178257	0	3084.35883078	0
3704.80203348	0	3142.30337292	1
3729.88630415	0	3157.51569405	2
3766.70238617	0	3182.04965127	2
3771.45168105	0	3207.80889745	0
3771.48596454	0	3209.24362671	0
3797.43516877	0	3228.49828647	0
3815.88088249	0	3229.93401451	0
3856.62828237	0	3234.94236965	0
3871.47969732	0	3248.92740534	0
3883.59803803	0	3249.32660617	0
3895.19970658	0	3256.49649116	0
3929.21874002	0	3257.51869766	0
3975.05658257	0	3257.96208531	0
3997.88346064	1	3264.25954765	0
4011.1654976	1	3264.26976563	0
4028.25042012	0	3273.65101543	0
4044.40374351	0	3289.83869244	0
4045.45823061	0	3292.02611163	1
4056.10156669	0	3306.93946609	0
4061.16901943	0	3308.92568162	0
4062.28431109	0	3311.01485443	0
4081.51324293	0	3318.05711189	0
4118.02399434	0	3318.40651466	0
4150.90565273	2	3328.07142138	0
4185.63742918	0	3329.28050527	0
4189.2026363	1	3329.72406375	0
4202.21493727	0	3331.24028608	0
4234.6428979	0	3340.51338518	1
4260.50860935	0	3344.09687513	1
4313.35931075	0	3344.75175466	0
4322.4682419	0	3360.00132152	0
4377.47841763	0	3365.47530073	0
4416.9791328	0	3388.68590333	0
4451.53864078	0	3412.0218173	0
4479.96141234	0	3424.56026927	0
4487.71671943	3	3429.96134579	0
4501.92647579	0	3447.90010947	0
4536.04520002	0	3450.15483563	0
4590.03313029	0	3455.29085128	2
4651.23271069	0	3505.23006237	0
4651.68788533	0	3526.42730607	0
4665.97724316	0	3539.3251067	0
4672.30745323	0	3548.04509559	1
4693.18971935	0	3585.00743213	1
4709.35109138	0	3639.4697254	0
4722.81298222	0	3672.77535364	0
4767.76728594	0	3680.82354574	0
4787.87622249	0	3689.95883581	0
4816.80628094	1	3723.71901825	0
4870.06067076	0	3729.09952554	0
4872.25161375	2	3743.83725731	0
4930.84785293	0	3752.20590664	0
4987.93095329	0	3773.60686275	0
5010.4407033	0	3775.68571839	0
5022.29039261	0	3778.64382067	0
5035.38607726	0	3781.94322921	0
5036.93891536	0	3812.00177246	0
5037.13891894	0	3819.89540453	0
5050.1640465	0	3849.90230262	0
5059.04830337	0	3850.42195423	0
5084.38881911	0	3861.88515815	0
5149.48099984	0	3877.79947358	0
5202.45208941	0	3890.29492341	0
5230.82330644	0	3897.13780119	2
5278.55586889	0	3902.59937197	0
5378.87411308	0	3908.38945296	0
5440.850043	0	3914.83079012	0
5462.66939701	0	3935.74077985	4
5479.23933753	0	3953.34067498	0
5482.99479213	0	3957.73476066	0
5516.33183479	0	4009.15632957	0
5517.62992351	2	4009.15982796	0
5524.66337354	0	4030.67890255	0
5553.71652541	0	4046.79362114	0
5612.48491302	0	4049.837062	0
5644.3793069	1	4050.14867537	0
5649.87483028	0	4053.99341527	0
5668.3415865	0	4080.8636554	0
5734.18468797	0	4088.36958447	1
5757.16297668	0	4099.70160879	1
5763.24126959	0	4102.16939497	0
5849.0391067	0	4139.27646725	0
5894.09997249	0	4143.78972404	0
5916.94443038	0	4204.03093968	1
5918.10773225	0	4220.90770909	0
5939.59376752	0	4223.2001207	1
5962.80364648	0	4226.3191037	0
6046.29201278	1	4268.05821159	0
6061.16523935	0	4325.45223184	1
6084.92289788	0	4332.23067011	0
6101.03913929	0	4351.7603953	0
6105.43140954	0	4360.24618101	0
6178.16971937	0	4360.51510049	0
6201.26118615	0	4371.33915442	0
6290.32831132	4	4396.19383995	1
6321.47531864	0	4414.60534172	0
6401.99245119	0	4417.0572004	1
6440.98795809	0	4418.64078015	0
6448.72586083	0	4422.6395586	0
6455.98165667	1	4423.06887427	0
6482.46693471	0	4448.61531058	0
6556.88912605	0	4473.00654481	0
6593.42970227	0	4499.57193881	0
6659.83195162	0	4499.73928346	3
6742.45139283	1	4522.74334972	0
6747.29262175	0	4558.17325914	0
6775.80655718	0	4566.20860462	0
6944.40911248	0	4585.38928927	0
6953.69451284	10	4592.95363216	0
6990.40184605	0	4599.32105787	0
7031.28539523	0	4624.78929222	0
7080.12868714	0	4657.45239592	2
7147.31689991	0	4689.41181386	1
7166.58124141	0	4700.51662722	0
7206.05257437	0	4703.1881476	0
7209.66875494	0	4714.65324821	0
7228.14639077	0	4726.16010767	2
7236.57986553	0	4805.99359928	0
7246.0792883	0	4851.55777439	0
7264.37561472	0	4915.87239537	0
7278.45250799	0	4960.62050901	0
7321.6856052	0	4972.70787643	0
7347.1078715	0	4982.9496887	0
7361.0127193	0	4986.15858959	0
7367.43084763	0	5021.62105043	0
7368.85547787	0	5025.69714002	1
7385.65089805	0	5030.38683969	0
7447.69576475	0	5033.87555976	0
7493.86681463	0	5060.34109111	0
7498.40271875	0	5061.61569451	0
7508.23415008	3	5064.02142304	0
7525.35332012	1	5064.25627977	2
7532.92444326	0	5075.42081808	0
7618.15856761	0	5129.09499502	0
7667.89865616	1	5130.70172435	0
7816.74747747	0	5140.89386007	0
7854.22679006	0	5149.11322773	0
7860.82547188	1	5169.58461951	0
7861.88256274	0	5184.07108834	0
7919.39028662	0	5190.244491	0
7985.14895684	3	5205.45626888	0
7995.83598951	0	5299.43975009	1
8004.32762307	0	5409.29844701	0
8055.45430405	0	5422.8450174	1
8230.6956023	4	5451.78157881	0
8249.05486721	0	5463.96246593	0
8281.22637857	0	5484.41617727	0
8294.13603842	0	5539.96620755	1
8319.27590406	0	5619.98162492	0
8330.747134	0	5641.19646743	0
8412.88020629	0	5643.40786985	3
8508.30559373	0	5649.05557838	0
8620.30698253	2	5657.32096559	0
8653.50413032	2	5686.85680562	0
8667.33064844	0	5709.36120045	0
8695.31259155	0	5742.30777553	1
8708.31313559	1	5768.53859685	0
8849.37105766	0	5769.44933133	0
8867.40604874	1	5778.68106462	0
8874.51975366	0	5814.9561962	1
8881.00079054	0	5829.96945691	0
8882.50459439	0	5831.84335263	0
8934.20246902	0	5885.49790424	0
8934.29160824	0	5902.05297524	0
8946.73224889	0	5927.67216542	0
9041.55522636	0	5951.1928197	0
9069.14913727	3	5953.44572517	0
9084.77021411	0	6024.83321077	0
9085.38911173	1	6038.70577583	1
9175.93257073	0	6065.59314807	0
9230.71854112	1	6103.09234381	2
9236.88503687	0	6104.85808691	0
9238.84272417	0	6106.82157287	1
9310.11476539	1	6163.71483354	0
9332.22060838	0	6192.40618937	0
9381.37100241	0	6347.31974138	0
9398.58851156	0	6375.63038121	4
9411.59511018	2	6383.82987298	0
9475.68697605	2	6411.31940207	0
9497.09187925	0	6451.86288862	0
9504.709474	0	6488.04849708	0
9558.3908959	0	6517.27151816	0
9574.81701086	0	6517.78847095	0
9583.48949689	0	6529.72689101	0
9618.51684305	0	6534.01930121	0
9731.40141013	0	6541.96115927	1
9784.0739378	0	6549.15298633	0
9874.79325755	2	6625.96848284	1
9903.27475172	0	6668.28006653	2
9905.3599676	1	6686.58773525	0
9913.81040329	0	6723.26401542	1
9966.54968089	0	6820.73419967	1
9970.97507942	0	6829.17213759	1
10026.218988	0	6830.80814831	0
10061.6930226	1	6859.31467259	1
10071.8875756	1	6919.90621614	3
10090.3216704	0	6972.6930932	1
10096.1560072	2	7020.26281768	0
10139.5578449	2	7023.31276664	0
10150.5399224	0	7065.40054819	0
10185.590497	0	7099.61859459	0
10230.6075351	0	7146.79183742	0
10245.361352	0	7151.39496848	0
10259.6519256	0	7164.52504244	2
10290.007212	2	7196.62845668	2
10299.4783731	1	7202.46132882	1
10336.9212076	0	7262.82690401	1
10367.7130188	0	7266.46221314	1
10378.662084	0	7281.48128241	0
10517.340466	0	7328.9300397	1
10527.3474466	2	7451.30098744	0
10537.1838702	0	7496.27202813	0
10540.7364918	0	7531.33194727	0
10618.2201079	0	7546.15211849	0
10664.5630663	0	7634.4967809	0
10761.5176052	0	7651.99950486	0
10773.514822	0	7687.7926084	1
10773.7066956	0	7689.05643715	0
10833.8548455	0	7729.84400356	0
10870.5430992	0	7738.97410713	0
10884.4988125	0	7764.65472104	0
10926.9509425	0	7868.79580317	1
10971.0791402	0	7878.48422894	0
10997.8183277	0	7890.08420366	3
11024.0172496	0	7942.78488359	1
11093.7191706	0	7969.61603516	0
11101.0390386	1	7985.77527048	1
11124.8953832	0	7999.92174874	2
11237.5414172	1	8100.28733842	0
11250.217405	1	8105.85450029	0
11268.33499	0	8149.88615489	0
11295.2927871	0	8150.76151264	1
11355.0163164	0	8212.5683466	1
11372.5124775	0	8217.87355597	0
11397.6587898	1	8237.5716733	2
11489.8355299	0	8299.88655226	0
11621.1718864	3	8311.83129641	0
11622.7127298	2	8368.70064525	3
11632.1720889	0	8380.86523837	0
11712.2033137	3	8405.29973692	0
11713.7623514	0	8426.5425701	0
11769.6891916	0	8477.6508479	0
11779.6575122	0	8500.71455494	0
11972.3179992	0	8512.60182762	0
12081.9075371	0	8536.68684053	0
12094.1674238	0	8628.67343645	4
12110.1011343	0	8668.48379408	2
12143.9577276	1	8736.35417002	0
12230.9074187	1	8754.92080635	1
12238.3541892	3	8774.99714229	0
12300.3298336	0	8873.59253535	0
12305.9210466	2	8882.18736716	0
12328.7157551	0	8896.52376786	0
12376.374204	2	8898.49374364	0
12479.6058829	0	8902.40740263	1
12502.1810845	0	8922.29339492	1
12641.7984334	0	8940.54783773	0
12725.2363993	0	9004.70520353	2
12764.8571675	3	9027.89359456	0
12787.1002284	0	9044.5804047	2
12808.9237631	1	9068.86878163	1
12872.162061	0	9070.73517954	0
12978.4246163	0	9147.22342552	0
13003.3480543	0	9152.35797536	1
13031.2021385	2	9223.4722136	0
13061.9114395	1	9244.08360077	0
13115.4061965	2	9253.67194398	2
13157.9010274	2	9371.86861868	0
13163.0329308	0	9444.85095246	5
13295.6873461	0	9456.41011849	0
13341.6263307	2	9480.87853919	0
13350.1321494	0	9584.2265915	3
13403.3621907	1	9598.58236639	2
13460.473777	0	9657.33661214	0
13475.8436276	2	9712.58903636	6
13608.7557758	0	9727.82490055	0
13617.8575158	0	9761.9670423	3
13693.670945	1	9819.4127408	1
13902.3262539	0	9826.019483	1
13921.1734937	2	9844.10339846	0
13931.8883612	0	9856.62915277	3
14071.8374605	1	9862.65911472	0
14090.7728781	1	9918.11521575	0
14112.7295882	4	9976.17447183	0
14118.5543921	0	9985.02664557	0
14161.9072593	0	9986.62113729	2
14166.8461547	0	9999.59225756	0
14179.612291	2	10013.6687814	3
14209.1177344	0	10013.790404	0
14247.7321064	1	10043.1465088	0
14268.0158746	0	10160.3618609	0
14294.6695552	0	10176.987771	2
14335.3689418	0	10266.0167606	2
14355.2511446	0	10289.0969664	0
14393.1438033	0	10302.7853768	0
14395.0669446	0	10316.2480066	0
14461.5220673	5	10337.3449067	0
14465.0698908	0	10366.5692687	0
14501.0581337	0	10369.4310253	0
14554.6663559	1	10382.9421023	0
14601.0141306	1	10517.1802439	1
14610.1824145	0	10607.9130582	0
14704.25545	2	10626.8140521	1
14728.0421377	3	10659.8234169	0
14742.2784101	0	10693.4675361	1
14750.776946	0	10755.525642	0
14758.8415887	1	10809.3376836	4
14765.2992046	0	10836.4486152	0
14767.1759185	0	10850.255685	1
14786.4514342	0	10855.8916984	3
14834.5577613	0	10899.5712603	2
14894.0403618	0	10959.7287394	0
14986.2208626	0	11017.1347142	0
15083.7955978	1	11074.9331206	1
15168.4328827	0	11097.7832214	0
15233.7914894	0	11119.0292578	0
15238.8584941	3	11161.0414606	2
15304.0931546	1	11184.7220801	2
15332.8700229	0	11206.3210472	0
15439.9528189	0	11282.9058977	1
15472.372142	0	11292.9988398	1
15520.3806536	5	11305.8815137	1
15559.4364228	0	11315.1064145	3
15588.4183346	0	11351.493106	0
15671.3373035	0	11375.0635018	0
15749.6840482	0	11379.9212473	0
15770.6237697	0	11398.1408891	4
15894.2660746	0	11558.8224934	3
15949.8450689	0	11593.0544247	3
15955.603544	0	11637.3517024	4
15997.8734201	4	11655.9175904	0
16012.8961229	0	11793.7378324	0
16111.2762273	0	11826.8277078	0
16200.9096247	0	11994.3620786	2
16227.3292285	1	12008.0121869	0
16324.2760388	1	12034.5783315	1
16330.8412513	0	12058.5002652	3
16360.3352369	2	12064.523131	2
16430.6435091	0	12088.4978867	0
16672.1152715	1	12137.1807863	1
16715.5420833	1	12138.4374708	2
16762.1447035	4	12144.9782529	0
16870.4719284	0	12182.4420907	2
17111.7609478	0	12247.2964114	1
17126.5165314	0	12467.7806091	1
17170.6288604	0	12476.5710015	0
17189.702356	0	12498.7037179	0
17466.8236725	0	12540.7802652	0
17542.4503516	0	12563.3747373	0
17691.6343204	0	12628.1188063	0
17733.5693732	0	12686.3124695	0
17904.7653154	0	12697.6180594	0
17919.2970414	0	12710.0676813	1
17930.5489881	0	12723.2692199	0
18088.1399663	1	12792.572597	0
18554.7065571	0	12801.2532304	1
18763.6391768	1	12861.1383231	0
18851.8446877	3	12877.9020451	3
18887.5460907	0	12881.522801	1
19063.4247853	0	12921.0418605	1
19243.0199903	1	12967.0807796	0
19328.9913367	1	12973.3126635	0
19369.7881232	0	12973.614453	1
19384.9960387	0	13022.1923322	2
19500.2914902	0	13148.4769711	1
19557.0812351	0	13173.5030192	2
19706.5437097	0	13239.6181575	0
19754.9946463	1	13269.7619534	3
19856.1353823	0	13330.0598809	0
20265.7965742	1	13373.3466944	3
20298.7941107	0	13405.1525972	1
20356.7518256	0	13508.8959964	2
20580.5199595	0	13523.7551515	0
20694.3305667	1	13539.869256	1
20834.6332974	0	13587.7802947	1
20839.6418844	1	13654.8298858	2
21039.9641268	0	13740.5718403	4
21090.1719906	1	13780.8512447	0
21370.2317224	0	13828.3873248	0
21481.3339792	0	13828.8808064	1
21507.4095781	0	13880.6136981	0
21671.5596538	1	13884.5929538	2
21706.1302255	0	13904.5787477	2
21740.4365215	1	13940.2101189	2
21752.0788701	1	13959.3396158	1
21769.7775676	2	14053.3358836	0
21775.681949	0	14156.8261621	0
21863.7956505	0	14162.2912911	0
22038.1424026	2	14215.7739705	2
22051.3953976	0	14232.0101438	3
22386.8315825	1	14286.8839507	1
22491.2444152	2	14315.280477	0
22566.1300273	3	14323.0518841	2
22595.6977732	0	14346.2875374	1
22664.5448638	0	14445.1121136	1
22733.0660062	1	14479.0811338	2
22887.8509691	0	14482.6255862	1
23019.3142267	1	14492.4640415	0
23113.7297804	1	14537.8512313	1
23123.3186111	0	14593.3172325	0
23209.5765299	2	14604.9138789	0
23225.0115274	2	14718.5920164	1
23251.4530157	0	14782.3721739	1
23384.4075728	2	14800.6880924	0
23581.0667046	2	14830.9293561	2
23671.3199626	0	14831.4988523	0
23720.6900648	1	14878.7380118	0
23750.9608667	6	14922.3348519	1
23762.7952605	0	15028.612182	1
23834.017036	0	15056.4932937	1
24444.1756079	0	15100.4641516	1
24793.9214059	0	15129.0273127	1
24931.8966935	0	15139.5529139	0
24980.1323138	1	15157.0794298	3
25069.0018786	1	15183.4210254	2
25100.9567125	5	15360.1035272	0
25161.1325775	4	15375.6759007	1
25234.5717779	1	15389.4691813	0
25459.5645594	1	15419.949893	2
25720.6766154	0	15462.0532409	0
25780.6123257	0	15552.0150999	0
25947.3253072	0	15569.247582	4
25947.8467679	2	15890.464354	1
26051.1315935	0	15997.8310128	2
26129.2687857	1	15998.6822894	0
26314.221823	0	16022.8767573	0
26664.7318507	0	16124.4379294	0
26811.9548767	0	16291.0366319	0
26916.8045493	0	16327.2503501	0
26958.3347291	0	16360.3220966	0
27064.8708902	4	16370.6983186	0
27289.5269102	2	16387.2684986	0
27440.2816099	10	16417.2850356	0
27681.0935877	0	16436.2640637	0
27800.2279421	4	16588.2237103	0
28055.034978	3	16863.9379373	2
28332.0514134	0	16935.340936	4
29038.8234708	0	16942.6689687	2
29895.2624834	3	16943.905391	2
30387.2258001	1	16985.2783294	3
30869.503172	0	17051.6698196	0
30889.6587128	0	17094.6503254	0
31140.9111918	2	17261.410666	1
31610.3408358	0	17305.4371187	0
31613.7089347	0	17449.1943103	2
32414.7610335	0	17579.9955112	2
32455.3092544	1	17666.7753535	1
32770.5683809	3	17692.0265529	3
34921.7733277	2	17728.0069306	0
35250.0502825	0	17754.4080108	1
35514.9080164	5	17791.7058247	2
35687.0882682	3	17824.6440561	1
35770.9373041	2	17879.0781311	0
36241.0199474	2	18052.0449479	2
37155.1342016	0	18064.2496751	0
37221.260435	0	18103.319009	1
37854.4325596	2	18167.30671	0
38120.8662563	0	18182.4475052	0
39713.2685176	0	18191.0973588	1
43622.2894226	0	18221.0433398	1
46374.2425446	0	18248.8555539	0
49559.9946759	2	18362.5668146	0
54213.1564124	1	18378.270428	2
58335.1454797	0	18455.2178546	2
60906.5968685	0	18460.6704709	0
		18499.4748691	2
		18529.2221429	1
		18558.7449641	1
		18795.7652788	0
		18907.2751117	3
		18937.3625344	1
		18990.1841603	2
		19025.7423725	0
		19038.0170594	1
		19055.4279737	1
		19138.4926584	0
		19189.3391071	5
		19289.2090376	2
		19407.1380233	1
		19410.8326611	0
		19423.2385687	1
		19516.2719873	0
		19552.2944485	2
		19607.2875885	2
		19610.1539076	0
		19691.2073215	1
		19787.989835	0
		19891.7184166	0
		19934.5173487	0
		19996.7501697	3
		20055.4977492	1
		20079.3605354	1
		20165.6879208	0
		20196.3519496	3
		20365.2582913	4
		20385.4786543	2
		20414.3762578	4
		20433.5786669	0
		20555.4960318	0
		20609.9637339	2
		20653.6346097	3
		20666.7859971	0
		20694.5181119	0
		20699.4830573	0
		20699.591674	0
		20713.3235118	3
		20828.4077489	1
		20923.2271953	0
		20946.3134246	1
		21108.5441668	0
		21121.7876941	4
		21152.6781545	0
		21158.724052	0
		21185.1659374	0
		21185.3795705	1
		21259.8397861	0
		21344.1510517	3
		21435.1553686	0
		21519.6758918	1
		21597.4352665	0
		21602.1210639	2
		21604.6143459	0
		21664.7793939	1
		21761.2904328	1
		21796.4327069	1
		21836.2303604	2
		21964.1130715	0
		21984.5270635	0
		22008.6521356	2
		22037.9210154	3
		22153.9089025	0
		22169.8331167	0
		22193.6380325	2
		22206.1458775	0
		22227.5845136	4
		22251.6297039	0
		22264.1467089	0
		22322.0444394	2
		22364.5755541	0
		22366.2590638	0
		22477.1614146	3
		22533.7190746	0
		22536.4860493	2
		22654.9492111	2
		22658.8767518	1
		22662.985427	0
		22707.3734059	0
		22791.1657401	3
		22811.4537841	5
		22824.6381354	0
		22916.766453	3
		22992.486546	5
		23009.6930774	0
		23052.3567469	1
		23089.81532	1
		23114.1076387	4
		23127.8527402	0
		23197.4877109	1
		23208.2016691	0
		23251.649454	0
		23265.2367616	0
		23306.4712805	0
		23321.6623532	0
		23357.0614336	6
		23399.8855766	2
		23485.9436859	1
		23538.8491162	2
		23553.524529	2
		23566.3878778	14
		23612.1681797	0
		23649.9045553	0
		23660.8936425	0
		23718.2307507	0
		23718.5234128	0
		23723.9444074	0
		23794.1942628	2
		23819.9697919	3
		23861.302354	1
		23906.9742331	0
		23974.029731	2
		23974.3186776	4
		24044.0834978	1
		24069.8934445	1
		24094.43553	6
		24114.8853556	4
		24165.3494928	6
		24193.2074405	5
		24212.5728979	2
		24263.0235806	1
		24304.106585	2
		24359.307408	0
		24404.3424619	7
		24424.2027498	2
		24430.9134581	1
		24458.0096281	2
		24511.7882648	2
		24514.3948779	2
		24562.39752	2
		24566.440228	1
		24595.3726968	0
		24612.3388042	3
		24629.1166795	4
		24637.2668976	1
		24829.5803882	2
		24848.792037	0
		24928.4284191	0
		24948.992928	2
		25014.8223863	6
		25037.5594377	0
		25043.098557	0
		25168.4622344	0
		25182.4404619	0
		25185.7707766	0
		25207.3425752	0
		25235.2095296	2
		25270.9860042	4
		25287.3741025	1
		25299.8972165	0
		25306.4975468	4
		25321.9034405	1
		25355.4189349	0
		25414.7379273	0
		25491.2164233	3
		25502.0815986	2
		25502.7507521	2
		25570.1298909	2
		25634.1355215	2
		25643.0489247	4
		25654.8640386	1
		25701.951443	3
		25723.9638756	0
		25771.2888695	1
		25824.8688588	2
		25866.3350202	0
		25866.7490766	1
		25969.6701325	4
		26006.4953068	1
		26006.5374102	1
		26013.3196315	0
		26053.3405839	0
		26231.3071408	5
		26336.9671063	1
		26348.8397234	2
		26349.6753351	1
		26453.0707895	4
		26539.7367094	1
		26619.9444405	1
		26658.6473348	2
		26666.5635853	6
		26667.241008	8
		26675.403435	2
		26717.6500273	0
		26758.3320496	2
		26870.9297676	1
		26944.7657684	0
		26988.5051444	1
		27017.0775574	1
		27037.1933853	0
		27189.4553784	4
		27212.9502593	0
		27384.5262491	4
		27457.206779	1
		27495.3005475	2
		27554.8902306	5
		27559.5122279	5
		27679.0470296	0
		27767.9189805	1
		27769.772685	2
		27815.0590234	1
		27869.6834643	0
		27883.787119	0
		27916.1218256	1
		27925.66874	0
		27960.4698883	2
		28017.5716327	0
		28077.4820788	3
		28090.8732515	2
		28170.5249041	2
		28227.7744968	1
		28400.1137663	3
		28400.2803025	0
		28469.2621168	2
		28519.0021043	0
		28528.5503495	2
		28591.904931	3
		28629.9960535	1
		28655.5639386	4
		28696.0849837	2
		28746.6391589	1
		28767.5444598	1
		28817.8633632	3
		28868.2218074	2
		28909.7828704	1
		28993.5505735	3
		28999.6299792	0
		29073.1215785	7
		29109.7490128	5
		29162.8755199	2
		29202.9072177	4
		29223.501227	0
		29254.8759184	2
		29353.2023251	3
		29483.4006954	0
		29513.8644034	4
		29532.4746729	1
		29559.1621594	3
		29731.7932532	0
		29750.9818017	4
		29777.1027399	3
		29823.3779633	2
		29864.216163	2
		29873.7468601	2
		29990.2212463	2
		30008.0340788	1
		30029.731795	1
		30101.8122938	1
		30143.8347756	1
		30183.629219	0
		30216.6735119	4
		30232.6842241	0
		30553.1915873	1
		30577.1683338	5
		30613.0401455	0
		30769.9020513	1
		30788.6513704	5
		30869.4035257	1
		30898.3611321	2
		30986.1765563	0
		31019.5118027	1
		31110.9297771	2
		31235.123506	6
		31347.3130315	4
		31787.4484847	2
		31989.8566135	3
		32014.0928853	0
		32085.2103813	8
		32148.6992324	3
		32194.8918616	1
		32253.5417876	0
		32269.0257234	0
		32362.8952602	1
		32380.1304519	2
		32586.8048924	1
		32588.8732662	0
		32667.4629467	4
		33011.0897723	0
		33137.4721591	2
		33266.9978312	0
		33270.8616955	2
		33285.8239414	1
		33310.2095306	1
		33345.9467126	1
		33382.2277064	1
		33582.2295405	0
		33867.4492241	1
		33875.5201148	1
		33980.4556231	1
		34034.9250879	6
		34219.5332268	0
		34304.1601565	26
		34395.2986242	1
		34773.1111029	0
		34775.275072	4
		34858.7484601	0
		35120.4154627	0
		35446.3573186	2
		35566.8346758	0
		35582.0381184	0
		35977.9919931	3
		36168.2367198	4
		36215.8248786	4
		36387.0097608	2
		36564.4945687	3
		36720.3798402	2
		36960.2287433	3
		36993.7220346	3
		37064.8933283	1
		37208.9286959	1
		37223.9952064	2
		37237.0662972	1
		37307.5087257	0
		37401.9358084	2
		37507.496389	0
		38082.9622233	1
		38170.9663346	1
		38237.2657884	3
		38638.811917	1
		38742.5915346	0
		38867.3364169	1
		39129.6758856	1
		39248.241087	7
		39744.1128435	3
		39744.8002622	0
		40210.2901933	0
		40273.2002017	2
		40411.2946715	0
		40454.5112845	4
		40698.671865	4
		40724.645386	1
		40924.2435103	3
		40966.9196489	2
		41006.1733638	4
		41125.3430506	1
		41249.5705522	0
		41291.2548826	4
		41382.0728379	2
		41705.0720128	4
		41790.0032591	1
		42337.1836373	1
		42436.5900481	1
		42455.8682681	2
		42679.5410778	0
		42825.0920689	3
		43411.0426857	4
		43414.6291448	0
		43475.4171275	0
		43552.0954023	5
		43629.3303695	8
		43798.5739408	0
		43858.9776818	0
		43892.4320895	6
		43954.1952488	8
		44010.1843422	5
		44356.3135416	3
		44399.0616851	0
		44585.7215267	1
		44790.3097868	3
		44875.9612218	0
		45355.8804559	3
		45361.7131215	3
		45489.0835427	5
		45545.371716	1
		45604.4146793	3
		45701.9145913	2
		45889.8817185	2
		46251.7365302	0
		46299.8521658	2
		46388.3555703	1
		46416.6708991	2
		46806.9188219	1
		46824.8885985	9
		46853.0571679	2
		47046.770033	5
		47266.5068018	2
		47345.8050349	2
		47481.0932547	2
		47598.6306846	6
		47698.4189151	0
		47903.4301478	4
		47952.303562	1
		48018.8169518	6
		48028.0613418	5
		48290.1491984	0
		48742.0633708	1
		48763.2107469	1
		49053.8236853	3
		49082.9966898	5
		49335.4592701	2
		49604.2187257	1
		49702.0972158	10
		49914.3481279	4
		49942.4014804	2
		50146.0987453	2
		50274.3147925	2
		50351.4030332	1
		50805.5403101	1
		50899.5261028	2
		50997.239917	0
		51010.5905158	0
		51051.8293903	0
		51302.2115984	0
		51657.5668152	9
		52082.7926432	1
		52172.6565844	4
		52826.1973882	4
		52964.5040578	3
		53268.0038531	4
		53337.565286	1
		54819.9830815	1
		54844.2506281	2
		55763.5086266	1
		55801.3790283	5
		56288.0155606	1
		58002.106497	3
		58869.273671	6
		59956.8394024	1
		62133.0883397	3
		62799.2692868	1
		64333.1679608	6
		64683.3127033	3
		66654.0188553	1
		67141.777027	2
		68924.7146597	5
		70901.4575348	7
		71613.9515952	1
		73698.6726648	0
		83215.031132	0
		84490.1651285	2
		85757.3574791	0
		93766.0763599	1
		109788.573472	6

## Sheet: Figure 6E
53BP1- Rad9 proximity ligation events per nucleus (control)	53BP1- Rad9 proximity ligation events per nucleus (IR)
0	3
0	5
1	3
1	4
0	3
0	4
0	0
0	1
0	4
0	2
2	3
1	2
0	1
0	0
0	1
1	1
1	1
0	0
1	1
0	1
0	8
0	8
0	6
1	0
0	2
0	3
3	1
0	2
0	1
0	1
0	0
0	0
0	1
0	4
0	5
0	3
1	1
3	4
2	1
2	0
0	0
0	0
2	3
0	1
0	1
0	0
0	1
0	0
0	0
0	1
0	0
1	2
0	4
0	1
0	6
0	1
0	0
0	3
0	4
0	2
0	4
0	1
0	1
0	2
0	3
0	4
0	0
0	4
0	1
0	3
0	4
0	0
0	4
0	2
2	4
0	10
0	8
0	2
1	4
0	2
0	0
2	6
0	2
0	2
0	0
0	5
0	14
0	4
0	0
0	3
0	6
0	5
0	9
4	1
6	1
0	4
2	6
1	0
0	2
0	2
0	3
0	3
0	1
2	2
0	2
2	0
2	0
0	2
0	0
0	2
0	3
1	2
0	1
0	2
1	3
0	4
0	0
0	1
0	0
0	2
0	0
0	0
2	5
0	2
0	0
0	7
0	1
0	1
1	3
4	2
0	0
0	2
1	2
0	1
0	1
0	6
0	5
1	1
2	8
0	2
3	2
0	2
1	4
3	5
2	2
0	3
0	6
0	4
0	3
0	1
0	6
0	7
0	1
1	2
0	5
0	1
0	3
1	2
0	0
0	1
0	2
0	1
0	0
0	5
1	2
0	4
0	1
0	1
0	2
0	0
0	2
0	1
0	1
0	0
0	5
0	2
0	1
0	4
0	0
0	4
0	0
0	0
0	0
0	0
0	2
2	1
0	2
0	1
0	1
4	1
4	4
0	1
4	4
0	4
0	0
0	2
0	2
2	3
3	1
0	2
0	0
3	1
0	1
0	3
0	0
0	1
0	0
0	2
0	1
1	6
0	4
0	0
0	1
2	0
0	1
1	0
2	0
0	0
0	1
0	1
0	0
0	0
0	1
0	0
1	0
5	1
0	3
1	0
0	0
1	0
2	0
2	0
0	0
0	0
0	1
5	5
0	0
2	0
1	1
1	1
0	2
0	1
0	0
0	1
2	0
0	3
0	2
1	0
0	2
1	1
0	5
3	0
0	2
0	0
0	2
1	0
3	1
1	1
0	0
0	0
0	0
2	2
1	2
2	1
1	1
1	1
0	0
1	0
0	1
0	0
0	0
0	0
1	0
0	0
2	0
4	6
0	0
1	1
3	0
1	0
0	1
5	1
1	0
3	1
7	0
1	2
0	0
1	0
3	1
1	0
4	0
6	0
5	0
0	3
1	2
1	2
1	0
4	0
1	0
1	0
10	1
10	3
0	0
1	1
0	0
3	0
0	1
0	0
0	0
0	3
0	1
1	26*
0	0
0	3
0	4
1	1
1	2
0	0
0	2
0	0
0	3
3	0
1	1
1	1
0	0
0	0
0	0
3	0
0	0
0	2
0	0
0	0
1	1
2	1
2	0
2	0
0	2
0	3
1	1
0	1
0	3
0	2
0	0
0	1
0	0
2	1
0	0
0	0
0	0
0	1
0	1
0	1
0	0
0	0
0	0
0	0
0	0
1	3
2	0
2	3
0	0
2	3
0	3
0	0
0	2
0	0
0	2
0	5
0	1
1	2
0	0
0	0
0	2
0	2
0	1
0	2
0	2
0	0
0	4
0	4
0	0
0	6
0	0
0	1
0	0
1	3
0	0
1	7
0	0
0	2
1	0
0	0
1	1
0	2
0	0
0	0
0	2
0	0
0	0
0	0
0	0
0	2
0	3
0	7
0	5
0	1
0	0
0	1
0	0
0	1
0	1
1	1
2	2
1	1
0	0
3	1
0	1
2	5
0	1
1	0
0	4
1	2
0	1
0	0
0	0
0	0
0	3
0	1
1	2
0	0
0	0
0	0
0	1
0	1
2	2
0	0
1	0
1	2
0	1
1	0
0	0
2	0
2	2
0	0
3	1
2	0
0	0
2	4
1	3
0	0
0	2
0	4
1	2
0	1
0	0
0	1
0	0
0	0
0	0
0	0
0	1
0	0
0	0
0	2
0	2
0	2
0	0
0	3
0	2
0	1
0	2
0	1
0	1
0	0
0	1
0	1
0	0
0	0
0	5
2	3
0	1
1	0
0	0
0	0
0	0
0	1
0	0
0	3
0	1
0	0
0	0
0	0
0	0
0	1
1	0
0	0
0	0
1	1
0	3
0	0
0	0
0	0
0	1
0	0
0	0
0	0
0	3
0	0
0	0
0	0
0	0
0	2
0	0
0	0
0	0
0	2
0	0
0	0
0	1
0	2
1	1
3	2
0	0
0	0
0	0
0	1
0	0
0	0
0	0
0	2
0	0
0	1
0	0
0	0
0	3
0	1
0	0
0	1
0	2
0	0
0	1
0	1
0	1
0	2
0	0
0	1
0	1
0	1
0	2
0	9
0	5
0	1
0	2
0	0
0	3
0	6
1	1
0	0
0	3
0	2
0	3
0	0
0	0
0	3
0	1
0	0
0	1
0	0
	1
	4
	1
	0
	1
	0
	4
	0
	1
	0
	1
	4
	0
	0
	0
	0
	2
	4
	1
	1
	2
	0
	0
	2
	1
	0
	2
	5
	0
	0
	2
	0
	3
	0
	0
	1
	3
	0
	1
	4
	2
	2
	0
	2
	0
	0
	1
	3
	1
	3
	0
	0
	2
	1
	1
	2
	0
	0
	0
	0
	2
	1
	3
	0
	1
	2
	0
	0
	0
	3
	0
	0
	0
	0
	2
	1
	2
	0
	2
	2
	3
	0
	0
	0
	1
	0
	2
	0
	2
	0
	1
	0
	0
	0
	0
	0
	0
	0
	0
	3
	1
	2
	0
	0
	0
	1
	0
	1
	0
	0
	2
	0
	0
	0
	0
	0
	0
	0
	1
	0
	1
	0
	1
	0
	0
	0
	0
	6
	0
	0
	0
	0
	0
	0
	0
	0
	0
	0
	1
	0
	2
	0
	0
	0
	3
	2
	0
	5
	0
	0
	0
	0
	0
	0
	0
	0
	0
	0
	0
	0
	0
	2
	0
	1
	0
	0
	0
	0
	2
	0
	0
	0
	1
	4
	1
	2
	0
	0
	0
	2
	3
	0
	0
	4
	0
	2
	0
	1
	1
	1
	0
	1
	0
	0
	0
	0
	0
	0
	2
	0
	0
	1
	0
	0
	0
	0
	0
	0
	1
	0
	1
	0
	2
	1
	1
	2
	3
	2
	0
	1
	0
	0
	4
	0
	2
	0
	2
	0
	0
	0
	0
	4
	1
	1
	2
	1
	2
	1
	0
	0
	1
	0
	0
	0
	0
	0
	0
	4
	1
	4
	1
	0
	1
	0
	0
	1
	3
	0
	0
	0
	0
	0
	0
	1
	1
	0
	2
	0
	0
	0
	0
	1
	0
	0
	0
	0
	0
	0
	1
	0
	0
	0
	1
	0
	2
	0
	0
	4
	0
	2
	0
	0
	0
	0
	0
	0
	0
	1
	0
	0
	2
	0
	2
	0
	0
	0
	0
	2
	0
	0
	0
	0
	0
	0
	0
	0
	0
	0
	0
	0
	0
	0
	0
	0
	0
	0
	0
	0
	0
	0
	0
	0
	0
	0
	0
	0
	0
	0
	0
	0
	0
	1
	0
	0
	1
	0
	0
	0
	0
	0
	3
	0
	2
	0
	1
	0
	0
	1
	0
	2
	1
	0
	0
	0
	0
	0
	0
	1
	0
	1
	0
	0
	1
	0
	0
	0
	0
	0
	1
	0
	0
	4
	1
	0
	1
	1
	0
	3
	0
	0
	0
	2
	0
	0
	1
	3
	0
	0
	1
	0
	0
	1
	0
	1
	0
	2
	0
	1
	0
	6
	0
	0
	0
	2
	0
	0
	0
	0
	0
	0
	0
	1
	0
	0
	0
	0
	0
	0
	0
	1
	0
	0
	0
	0
	0
	0

## Sheet: Figure 6F
53BP1- Rad9 proximity ligation events per nucleus (SCR)	53BP1- Rad9 proximity ligation events per nucleus (si TopBP1)
30	1
28	1
16	0
34	0
17	0
12	0
9	0
3	0
0	0
1	2
8	0
42	3
44	0
27	0
31	0
46	0
22	1
17	0
26	0
31	0
23	0
27	0
21	0
36	0
29	2
19	0
30	0
24	0
25	0
29	0
41	0
18	0
10	0
10	0
24	0
24	1
24	0
8	1
16	0
28	0
17	0
1	0
26	0
14	0
26	0
15	0
16	0
16	0
13	0
28	0
25	0
8	0
4	1
24	0
19	0
5	0
7	0
24	0
23	0
0	0
10	0
13	0
22	0
9	0
54	0
45	0
15	0
40	0
15	0
39	0
20	0
46	0
33	0
45	0
47	0
16	0
34	0
26	0
20	0
17	0
16	0
24	0
16	0
48	0
20	0
7	0
18	0
18	0
18	0
15	0
23	0
7	0
16	0
27	0
24	0
17	0
14	0
24	0
24	0
18	0
14	0
2	0
36	0
5	0
9	0
11	0
9	0
22	0
2	0
5	0
9	0
3	0
8	0
22	0
10	0
3	0
11	0
12	0
9	0
4	0
0	0
3	0
8	0
11	0
10	0
11	0
18	0
11	0
20	0
27	0
35	0
12	0
13	0
8	0
5	0
10	0
24	0
5	0
35	0
14	0
15	0
24	0
27	0
10	0
8	0
7	0
9	0
5	0
4	0
23	0
23	1
7	0
32	2
13	0
22	0
11	0
10	0
28	0
13	0
21	0
42	0
22	0
26	0
22	0
31	0
12	0
23	0
28	0
36	0
21	0
14	0
23	0
4	0
8	0
17	0
8	0
7	0
0	0
10	0
8	0
0	0
9	0
10	0
15	0
9	0
5	0
20	0
23	0
6	0
16	0
18	0
23	1
8	0
13	0
17	0
18	2
10	2
9	0
17	4
5	0
15	2
7	0
20	0
9	0
9	3
12	0
11	0
3	0
18	1
17	1
16	0
17	4
7	0
19
11
7
14
6
8
5
12
23
12
6
5
5
11
18
6
10
11

## Sheet: Figure 6G
eYFP-53BP1 - Rad9 PLA events per nucleus (WT)	eYFP-53BP1 - Rad9 PLA events per nucleus (S366A)	eYFP-53BP1 - Rad9 PLA events per nucleus (T670A)	eYFP-53BP1 - Rad9 PLA events per nucleus (S366A T670A)
0	0	3	0
2	0	1	0
1	2	0	0
0	2	1	0
8	0	0	0
2	2	0	0
5	0	0	0
0	0	0	0
1	2	1	0
0	3	0	0
0	2	0	0
3	0	2	0
1	1	0	0
4	2	1	1
0	4	1	2
1	0	1	1
1	1	4	0
1	2	2	0
2	0	0	0
1	2	0	2
0	1	0	0
2	0	0	0
0	0	1	0
0	0	2	0
0	0	1	0
0	0	0	0
7	0	4	0
0	0	0	0
0	1	0	0
12	4	2	0
4	0	1	0
0	0	1	1
0	0	0	0
4	0	0	0
1	0	2	0
1	0	0	0
2	0	1	0
8	0	0	0
4	0	0	0
0	0	1	0
1	0	0	0
2	0	2	0
1	1	0	1
0	0	0	0
7	0	0	0
2	0	0	0
1	0	0	0
2	0	0	0
0	2	1	0
1	2	0	0
1	1	0	0
3	1	2	0
2	2	0	0
0	3	1	0
2	6	0	1
0	0	1	3
1	3	0	0
4	0	0	0
0	2	0	1
6	0	0	0
5	0	0	0
2	0	0	0
1	2	1	1
4	2	0	0
6	0	2	1
3	2	0	0
1	0	1	0
2	5	1	0
0	2	0	1
0	1	0	0
1	0	6	1
2	0	0	0
0	1	3	0
2	0	2	0
0	0	3	0
5	0	0	0
0	1	0	1
5	0	0	0
0	1	0	2
6	0	1	2
0	1	0	0
0	5	0	0
4	1	1	1
0	2	0	0
3	1	0	0
0	0	2	0
3	5	0	1
1	0	0	0
0	1	1	0
0	0	1	7
1	1	1	0
0	5	0	1
3	0	3	0
1	2	2	2
1	1	0	0
0	0	0	0
0	1	3	4
9	2	0	0
6	0	0	0
2	2	0	0
0	0	1	2
0	0	0	0
0	0	1	0
4	3	0	0
9	5	2	2
7	0	0	0
1	0	0	2
2	2	3	0
0	0	2	3
2	2	1	0
1	1	0	0
6	5	0	2
11	1	1	3
2	0	0	0
1	0	0	5
0	1	5	0
0	0	4	0
1	0	3	1
2	0	0	3
6	0	6	1
0	2	0	0
1	0	0	1
1	0	0	2
0	0	0	3
2	4	0	4
4	1	0	2
0	1	5	0
5	0	0	1
3	3	0	0
5	2	0	2
0	0	3	1
6	0	0	1
0	0	0	0
1	0	2	4
2	3	0	0
2	0	1	0
2	0	0	1
4	1	0	2
0	0	0	1
0	0	3	4
1	1	0	5
0	0	0	3
0	0	0	0
0	0	0	0
1	0	1	5
3	1	1	4
0	1	0	0
1	0	3	0
3	0	1	0
0	1	0	0
0	0	0	3
0	0	1	2
0	0	0	0
0	2	1	0
2	0	0	1
2	0	0	2
2	0	0	0
0	0	0	0
0	0	0	0
0	2	2	2
3	0	0	1
6	0	0	0
6	3	1	2
0	0	0	0
0	0	1	0
2	0	1	0
3	0	3	0
0	0	0	0
3	0	1	0
2	0	0	0
2	6	0	0
1	2	1	0
0	1	0	0
2	0	7	0
0	0	5	0
0	1	0	3
1	0	1	0
0	1	2	0
0	0	0	1
2	3	0	1
2	0	1	0
4	0	4	0
3	0	0	0
0	1	0	0
0	0	1	0
0	0	0	0
0	2	2	0
4	0	0	0
0	2	0	1
2	0	0	0
0	0	0	0
1	0	0	0
2	0	0	0
0	1	0	0
0	0	1	0
2	1	1	0
0	0	6	0
0	2	0	0
1	3	1	0
1	2	2	0
7	0	0	1
1	0	3	0
6	1	2	0
2	0	0	0
1	2	0	0
1	1	1	1
1	3	1	0
4	0	0	0
2	1	0	0
0	5	5	0
0	3	2	0
7	0	2	2
0	2	1	1
0	0	0	0
10	2	0	0
0	0	0	0
3	1	0	0
0	0	0	0
4	0	0
0	6	0
5	1	0
7	0	0
1	0	1
0	0	2
0	0	8
2	0	0
1	1	1
2	0	0
2	0	0
1	2	0
1	3	1
5	0	1
1	0	0
1	0	0
0	0	1
0	4	2
5	7	0
0	0	0
9	0	0
1	0	1
4	3	1
1	0	2
0	0	4
0	0	0
5	5	0
2	0	1
1	0	0
4	0	0
1	3	0
6	0	0
0	0	0
2	1	3
0	0	0
1	1	1
3	0	1
0	0	2
2	0	0
0	1	0
1	0	0
0	0	0
0	0	0
6	0	0
0	1	2
2	1	0
0	1	1
6	0	1
4	0	0
3	0	0
0	1	0
3	0	1
1	1	0
4	4	0
1	0	1
2	1	4
15	0	1
0	1	4
2	0	0
1	0	3
0	1	1
0	0	0
2	5	0
0	2	1
6	1	0
5	4	0
0	0	0
2	0	2
0	0	0
4	1	1
0	0	0
0	0	0
0	0	0
0	0	0
0	0	7
2	0	1
2	0	0
4	0	0
5	0	0
0	0	5
1	0	2
5	0	4
2	2	0
0	0	1
1	0	0
0	5	3
0	0	0
0	2	4
0	2	1
0	1	0
2	0	1
0	2	1
0	3	0
1	3	3
0	0	0
0	2	0
0	1	0
0	5	0
1	0	2
1	0	0
0	3	0
0	0	0
1	0	1
11	1	0
3	2	0
1	3	5
3	8	0
3	0	0
3	7	0
2	3	0
0	0	0
2	0	0
3		0
0		0
0		2
0		2
1		1
0		3
1		0
2		0
0		0
0		0
1		0
6		0
14		0
0		0
2		0
0		0
2		0
6		3
0		0
2		0
9		0
2		1
1		1
4		1
0		0
0		0
0		0
0		0
0		0
0		2
0		0
0		0
9		5
0		1
5		3
0		0
0		0
0		1
0		1
2		2
0		1
0		1
0		0
0		1
1		1
3		0
2		0
0		1
4		0
3		0
0		0
2		1
3		0
0		2
0		0
0		1
1		3
7		0
0		1
1		0
1		1
0		0
1		1
3		1
2		0
1		1
1		0
2		0
0		0
2		0
0		0
2		0
1		0
1		0
3		1
0		1
0		0
3		0
0		0
1		2
1		0
2		0
4		0
2		1
0		0
0		0
0		1
0		0
2		4
2		1
3		0
3		0
1		2
0		0
1		0
0		0
0		0
1		0
3		0
0		0
7		2
1		0
2		0
0		0
1		1
0		3
0		0
1		3
0		1
0		2
8		2
0		0
2		0
2		0
0		1
3		0
0		0
0		1
0		3
0		0
4		0
0		4
0		5
9		3
2		0
3		1
0		1
3		0
1		1
0		0
3		0
0		1
2		2
4		2
0		0
0		0
5		2
1		0
1		0
4		0
1		0
1		0
2		0
0		6
0		0
1		2
1		0
1		0
0		1
0		3
1		0
15		5
0		0
1		1
0		1
2		0
1		0
0		0
1		0
1		0
1		3
1		0
2		0
0		1
2		0
0		0
10		1
1		0
0		1
2		0
4		1
0		1
0		0
2		2
0		2
1		1
3		1
5		2
0		0
6		2
1		0
1		0
4		1
2		0
1		3
1		2
5		1
3		1
0		1
0		4
3		0
2		2
0		1
0		0
1		0
3		3
3		1
3		2
6		0
0		0
0		1
2		0
1		0
3		3
7		1
1		0
2		2
2		0
0		0
0		0
0		0
0		2
1		0
4		2
0		1
		5
		0
		0
		3
		0
		5
		0
		3
		0
		0
		0
		0
		3
		0
		1
		1
		0
		0
		0
		1
		2
		0
		0
		0
		0
		0
		3
		2
		6
		0
		0
		0
		1
		0
		1
		0
		0
		0
		4
		0
		1
		0
		1
		1
		3
		0
		0
		2
		1
		1
		0
		1
		0
		0
		0

## Sheet: Supplemental 1 Figure 4C
% of BrdU+/EdU- cells	SCR	si 53BP1	SCR	si 53BP1
Field 1	7.611548	15.32258	0	3.846154
Field 2	12.5	19.25287	0.5154639	13.26531
Field 3	4.477612	19.4332	0	5.286344
Field 4	6.735751	13.47518	0.7159904	5.993691
Field 5	14.33225	17.18213	0.2915452	8.83721
Field 6	12.32493	13.37793	0	13.60544
Field 7	9.31212	16.38484	1.129944	9.152542
Field 8			0.5524862	8.351294
Field 9			0.4135079

[truncated: 8 more sheets: Supplemental 1 Figure 4E, Supplemental 1 Figure 5A, Supplemental 1 Figure 5B, Supplemental 1 Figure 5C, Supplemental 2 Figure 5C, Supplemental Figure 6D, Supplemental Figure 6A, Supplemental Figure 6B]
